# Supplementary material for: Rose Bengal Is a Precise Pharmacological Tool Triggering Chloroplast‐Driven Programmed Cell Death in Plants, Dependent on Calcium and Mitochondria, and Associated With Early Transcriptional Reprogramming
Source: Plant Direct. 2025 Oct 20;9(10):e70110. doi: 10.1002/pld3.70110 (PMC12536220; doi:10.1002/pld3.70110)
Supplement: Supplementary file 2 — Table S1: Details of chemical treatments used to modulate rates of PCD induced by RB. Table S2: Results of differential gene expression analysis. Table S3: Results of gene enrichment analyses. Table S4: Details of constructed GRN underlying response to RB. Table S5: Overlap between DEGs responsive to RB and genes regulated by other PCD and oxidative stress inducing treatments. Table S6: Overlap between RB‐induced genes and ANAC102 regulome. [file PLD3-9-e70110-s001.xlsx]

## Sheet: TS1. Treatments
Supplemental Table S1
	3-MA	CsA	CHX	LaCl3
Pretreatment time	24 h	24 h	24 h	10 min
Solvent	water	ethanol	water	water
Working concentration	15mM	15µM	89µM	750µM
Stock concentration	100mM	10mM	10mM	250mM
Reference	(Burke et al., 2023)	(Kacprzyk et al., 2017)	(Doyle, Diamond & McCabe, 2010)	(Kacprzyk et al., 2017)

## Sheet: TS2. DEGs
Supplemental Table S2
(A) RB vs Crt (Light Grown Cells, Treated in the Light)				(B) RB vs Crt (Dark Grown Cells, Treated in the Dark)				(C) Light Grown Cells, Light Treatment Control vs Dark Grown Cells, Dark Treatment Control				(D) Light Grown Cells, Light Treatement Control vs Dark Grown Cells, Light Treatment Control
gene_ID	log2FC	pval_adj		gene_ID	log2FC	pval_adj		AT1G74810	-5.82585	0		gene_ID	log2FC	pval_adj
AT5G24570	-4.01077	0.00276232		AT5G51990	2.79	0.0236635		AT3G11930	5.48276	0		AT1G44575	-7.8131	0
AT3G42186	-4.00566	0.0438658		AT2G17845	2.34	0.0362142		AT3G50610	-6.68095	0		AT1G42970	-5.66368	0
AT5G09585	-3.98152	0.0127292						AT2G46880	4.80563	0		AT4G38970	-7.34862	0
AT2G32290	-3.83761	0.0483546						AT5G22240	-3.73033	0		AT3G61220	-5.47624	0
AT3G26486	-3.70489	0.00367757						AT3G56980	-9.54772	0		AT1G67090	-6.08036	0
AT1G53542	-3.58885	0.0262042						AT3G01840	-2.92464	0		AT2G04790	-6.0699	0
AT4G38495	-3.58339	0.00928344						AT5G10040	3.80558	1.37024e-10		AT5G56850	-5.62275	0
AT3G01200	-3.43007	0.0256864						AT3G08860	-3.39167	1.56937e-09		AT3G26650	-4.0555	0
AT5G22788	-3.35695	0.0425222						AT2G17850	3.14956	1.99169e-09		AT5G46110	-5.07361	0
ATCG00470	-3.03597	0.0322078						AT5G62110	-5.83351	3.88079e-09		AT1G20020	-6.68658	0
AT4G27657	-3.02165	0.0256864						AT5G52310	2.83785	5.62016e-09		AT1G32470	-5.54309	0
AT1G49700	-2.90302	0.0105921						AT2G32487	-6.86757	6.19365e-09		AT3G17609	-5.74212	0
ATCG00550	-2.82907	0.0447686						AT1G50750	-2.74422	1.22e-08		AT1G22630	-6.07338	0
ATCG00790	-2.74398	0.00928344						AT3G16920	3.64077	1.43035e-08		AT2G05310	-6.72604	0
AT4G39366	-2.63928	0.00276232						AT5G15660	-6.26489	2.06897e-08		AT1G68010	-4.61552	0
ATMG00650	-2.63923	0.00792381						AT1G35720	3.15665	2.85094e-08		AT3G47070	-5.76734	0
AT1G68945	-2.60196	0.0112126						AT1G47395	-8.59694	3.44765e-08		AT1G66725	-6.7249	0
AT3G12965	-2.57311	0.0207038						AT1G55440	-6.59729	3.91838e-08		AT5G38410	-6.25147	0
Novel00252	-2.53819	0.00730072						AT4G14450	-4.86843	4.69778e-08		AT2G05100	-5.03082	0
ATCG00360	-2.45293	0.0136069						AT1G19530	3.01798	6.22073e-08		AT2G24270	-7.49769	0
AT1G10522	-2.43611	0.0254565						AT5G64120	2.88409	6.77141e-08		AT3G22120	-5.8661	0
ATCG00020	-2.43014	0.0197083						AT3G45660	-2.87491	1.06968e-07		AT5G54770	-3.90365	0
AT5G18690	-2.38517	0.000328023						AT5G36920	-6.58955	1.13962e-07		AT1G12900	-4.21823	0
AT5G54145	-2.33605	0.002906						AT1G56430	-4.6295	1.44072e-07		AT1G79040	-4.07841	0
AT5G22875	-2.3288	0.000328023						AT1G47405	-7.92183	3.68252e-07		AT5G04080	-5.0046	0
AT3G12587	-2.30166	0.0196125						AT4G26460	4.13515	4.41201e-07		AT5G24165	-4.10349	0
AT1G31335	-2.27789	0.0240472						AT1G61290	-2.734	4.65841e-07		AT5G64040	-4.53425	0
AT4G02970	-2.26628	0.0383765						AT2G39700	1.77479	5.77886e-07		AT1G30380	-4.40009	0
AT2G38140	-2.2648	0.00193148						AT1G19780	-3.95339	5.79821e-07		AT4G25050	-3.84704	0
AT5G02440	-2.22851	0.0100451						AT3G14630	-2.79693	7.65785e-07		AT5G48485	-5.67219	0
AT3G01130	-2.22412	0.0204879						AT2G17710	-1.9991	8.24144e-07		AT4G12800	-3.10991	0
AT2G20490	-2.22157	0.0106954						AT1G32950	-4.53083	8.77037e-07		AT1G60950	-4.33184	0
AT3G06750	-2.19656	0.0197083						AT5G55250	1.83333	1.39849e-06		AT4G37930	-3.06106	0
AT5G12880	-2.18419	0.00430587						AT1G74650	-7.7202	1.43304e-06		AT2G26975	-4.53059	0
AT1G16916	-2.16945	0.0408421						AT2G17660	3.27124	1.57524e-06		AT1G14345	-4.66483	0
AT2G41730	-2.14915	0.0240472						AT3G16250	3.39278	1.61762e-06		AT1G29920	-5.30757	0
AT5G65660	-2.1488	4.51525e-07						AT4G33040	-2.84108	1.61762e-06		AT1G60260	-5.18396	0
AT1G52825	-2.1099	0.00540264						AT4G28703	-4.06254	1.63219e-06		AT5G38520	-4.30703	0
ATCG01010	-2.10777	0.0469126						AT2G29500	-2.2648	1.83332e-06		AT2G30570	-3.25294	0
AT4G25225	-2.10716	0.0112126						AT5G16570	-2.08347	1.97003e-06		AT4G12917	-4.62805	0
AT4G10810	-2.07864	0.0101561						AT1G36622	-4.75326	2.00834e-06		AT2G21330	-3.71872	0
AT5G08760	-2.07604	0.0319266						AT4G22010	2.13252	2.00834e-06		AT3G56360	3.27994	0
AT3G42181	-2.06955	0.0471371						AT2G19590	2.38243	2.24242e-06		AT1G10960	-3.80895	0
AT4G16450	-2.0573	0.0112126						AT3G53232	-7.62494	2.2755e-06		AT3G63540	-4.08409	0
AT2G14890	-2.05318	0.0112126						AT4G37800	2.34952	2.38186e-06		AT3G50820	-4.1368	0
AT3G27030	-2.0506	0.00276232						AT1G23730	-3.88117	2.48635e-06		AT5G08050	-4.88307	0
AT5G40970	-2.01255	0.00249637						AT5G37760	-2.98818	2.7726e-06		AT3G55800	-3.38623	0
AT5G49280	-1.99936	0.000435958						AT4G36360	1.65171	2.92403e-06		AT3G56290	-3.57792	0
Novel00199	-1.99707	0.00928344						AT4G08867	-7.57547	2.93449e-06		AT1G66130	-4.63866	0
AT4G39840	-1.99471	0.0469126						AT1G73510	-2.2176	2.99639e-06		AT4G28750	-3.22273	0
AT4G31985	-1.96066	0.0262042						AT1G66200	-2.16512	3.11558e-06		AT3G60160	5.09634	0
AT5G66985	-1.95622	0.0432601						AT4G01535	-2.57822	3.66967e-06		AT4G16370	5.53567	0
AT5G55290	-1.94746	0.00756373						AT2G40330	-2.19755	3.79291e-06		AT5G66570	-4.1145	0
AT2G41420	-1.94684	0.00510425						AT4G34470	-3.53564	3.84774e-06		AT5G24640	5.10904	0
AT3G06360	-1.94433	0.0417268						AT3G19450	2.91228	4.2123e-06		AT3G51510	-3.37408	0
AT1G56045	-1.9436	0.0275339						AT5G07620	-3.83624	4.3528e-06		AT4G28660	-4.58791	0
AT4G39300	-1.92946	0.00578212						AT4G34400	-2.78055	4.76063e-06		AT1G05680	5.64901	0
AT2G38310	-1.91442	0.0182171						AT3G49130	-1.67127	5.94828e-06		AT3G46780	-6.07868	0
AT2G34585	-1.9044	0.030299						AT5G14780	-1.56049	6.13178e-06		AT2G40100	-3.91799	0
AT4G14548	-1.89601	0.0447686						AT1G23460	-1.76901	6.3388e-06		AT2G34420	-4.62861	0
AT2G33450	-1.88647	0.0127292						AT1G66170	-3.27931	6.39958e-06		AT3G44326	4.7266	0
AT4G21192	-1.87152	0.0256864						AT5G06740	-3.42279	6.67215e-06		AT2G39730	-3.41406	0
AT5G07960	-1.86804	0.0207038						AT2G33100	-3.00971	7.17352e-06		AT1G35420	-3.62919	0
AT3G47675	-1.86643	0.0182171						AT1G52120	-7.45238	7.20926e-06		AT3G26060	-3.55067	0
AT3G02190	-1.86302	0.0207038						AT5G13740	-1.78266	8.93658e-06		AT3G13610	4.42497	0
AT5G47455	-1.84285	0.0122317						AT1G42980	-1.89499	9.39319e-06		AT1G20340	-3.67444	0
AT5G45590	-1.84033	0.00833404						AT1G47400	-7.45276	9.40335e-06		AT3G26570	-2.71192	0
AT3G09735	-1.83681	0.0455998						AT4G28405	-3.09135	1.13914e-05		AT5G23920	-6.90282	0
ATCG00350	-1.82978	0.0348059						AT2G31345	-7.80012	1.14087e-05		AT1G21500	-4.40313	1.0841e-10
AT3G27830	-1.82828	0.0074152						AT2G38790	-2.89955	1.17397e-05		AT1G08380	-3.78185	1.16654e-10
ATMG00060	-1.82439	0.0307894						AT5G19120	2.51676	1.19514e-05		AT3G55330	-4.66203	1.16654e-10
AT3G11660	-1.82155	0.00169919						AT2G28950	1.63954	1.307e-05		AT3G60140	5.16321	1.16654e-10
AT5G20650	-1.802	0.00124639						AT4G20070	-1.98193	1.4146e-05		AT4G02770	-3.08454	1.34645e-10
AT1G42960	-1.79024	0.0085359						AT5G19855	-1.835	1.45315e-05		AT2G37870	4.07976	1.36169e-10
AT5G03345	-1.77358	0.0235404						AT1G23020	-1.64635	1.52519e-05		AT5G35490	-3.94291	1.88872e-10
AT5G64140	-1.76815	0.0277018						AT3G13110	1.9905	1.56189e-05		AT1G06680	-3.02495	2.04996e-10
AT4G17310	-1.76659	0.0370683						AT3G12500	2.39353	1.7503e-05		AT1G27480	-7.17766	2.22885e-10
AT5G66140	-1.76317	0.047356						AT4G22920	-1.78456	1.8852e-05		AT1G64680	-3.8136	2.37176e-10
AT3G11770	-1.75923	0.030299						AT4G21620	2.60083	1.92213e-05		AT2G43820	4.90506	2.52164e-10
AT3G56340	-1.73972	0.0207038						AT4G02290	2.25393	1.92491e-05		AT3G06125	-5.53596	3.38225e-10
AT5G19570	-1.73802	0.0194484						AT1G66500	-1.56728	2.08983e-05		AT5G54270	-3.6159	4.27735e-10
AT1G28395	-1.7344	0.0145598						AT1G62710	2.19336	2.28278e-05		AT5G23060	-2.91757	6.13278e-10
AT3G43980	-1.711	0.0260516						AT1G22500	-2.04664	2.291e-05		AT2G41905	-3.48343	7.04178e-10
Novel00013	-1.70878	0.0277018						AT4G39590	-1.94663	2.37926e-05		AT2G36120	-3.24353	7.45934e-10
AT5G53560	-1.70204	0.0183742						AT2G31100	-3.51737	2.4018e-05		AT2G13360	-4.66618	8.7982e-10
AT2G01422	-1.6885	0.00249637						AT2G26390	-1.97509	2.43744e-05		AT3G20100	-3.54861	1.07153e-09
AT3G11500	-1.67864	0.0348092						AT1G06180	-2.10499	2.49147e-05		AT4G27700	-3.13046	1.34962e-09
AT3G52420	-1.67447	0.0275339						AT2G41820	2.11922	2.78612e-05		AT1G32350	4.59939	1.60319e-09
AT4G00860	-1.6735	0.0235404						AT5G37600	-1.7114	2.78612e-05		AT2G06520	-2.94972	2.35689e-09
AT4G02840	-1.67303	0.0256864						AT1G61260	1.96329	2.89314e-05		AT3G21055	-3.02834	2.8892e-09
AT1G34418	-1.65581	0.0417268						AT5G59530	-2.55324	3.04544e-05		AT1G65490	-4.07625	3.37995e-09
AT1G55190	-1.65153	0.0363524						AT1G49640	-5.70291	3.09031e-05		AT1G66540	-3.77972	3.37995e-09
AT1G55160	-1.64074	0.0307148						AT3G03020	1.63634	3.1085e-05		AT2G26500	-2.74989	4.09474e-09
AT5G06210	-1.63865	0.0320589						AT1G77120	2.2203	3.1319e-05		AT1G01170	-3.21771	4.27218e-09
AT4G23760	-1.62728	0.0277018						AT4G02850	-2.25312	3.3596e-05		AT1G72030	-4.31903	4.98705e-09
AT3G10525	-1.62549	0.04967						AT5G63800	-1.65636	3.59853e-05		AT1G54500	-3.49709	5.18728e-09
AT2G23120	-1.62468	0.00870506						AT3G44860	-2.78731	3.62557e-05		AT4G10340	-2.98124	5.18728e-09
AT1G49410	-1.61538	0.0275339						AT3G56790	-1.96938	3.88067e-05		AT5G17170	-3.28412	5.82212e-09
AT3G09500	-1.61038	0.0232666						AT4G32800	2.15668	3.88442e-05		AT1G74730	-3.31748	6.03335e-09
AT1G52905	-1.60191	0.0387339						AT4G24580	-2.48915	4.0561e-05		AT3G47340	2.86097	6.89105e-09
AT1G55670	-1.58571	0.000329273						AT1G11580	1.73895	4.09866e-05		AT2G04050	3.68698	7.09962e-09
AT3G11415	-1.57306	0.0387339						AT1G51020	2.42492	4.25121e-05		AT3G52740	-8.95561	7.39959e-09
AT2G03680	-1.56482	0.0423773						AT3G02390	-2.24839	4.40854e-05		AT1G80240	-2.86637	9.36701e-09
AT4G29305	-1.55901	0.00928344						AT1G09950	1.79355	5.19861e-05		AT5G02160	-2.87853	9.62124e-09
AT1G31258	-1.55844	0.0152598						AT4G36350	4.16577	5.48991e-05		AT1G62570	4.7857	9.75779e-09
AT2G40380	-1.55287	0.0454749						AT3G51895	-2.4623	6.10437e-05		AT2G30520	-3.38198	9.92555e-09
AT3G02180	-1.55029	0.0112126						AT1G43790	5.5726	7.08019e-05		AT3G59400	-4.00898	1.0316e-08
AT2G04378	-1.54613	0.0256864						AT2G42690	3.25681	7.44369e-05		AT4G34135	4.40951	1.09413e-08
AT1G78865	-1.52903	0.0254565						AT3G02850	-3.41306	7.54166e-05		AT4G04640	-2.73076	1.15759e-08
AT3G27850	-1.51732	0.0183742						AT4G12420	1.35375	8.01668e-05		AT1G17100	-2.55694	1.27142e-08
AT5G41960	-1.49776	0.0330632						AT4G34950	2.47326	8.14876e-05		AT2G21530	-3.8888	1.70301e-08
AT5G53045	-1.49744	0.0189343						AT1G71130	2.32204	8.2747e-05		AT4G03280	-3.08673	2.27737e-08
AT1G54250	-1.49507	0.0348059						AT5G19140	1.60286	8.39063e-05		AT1G15820	-3.99266	2.96494e-08
AT4G14615	-1.49254	0.00757957						AT2G37690	-1.88135	8.39555e-05		AT2G03760	3.49047	2.99822e-08
AT1G79850	-1.48912	0.0207038						AT5G59870	2.22985	8.93482e-05		AT5G08370	-3.05894	4.27997e-08
AT5G42030	-1.48891	0.0100451						AT1G51340	-1.96263	9.2641e-05		AT5G14730	2.83932	4.27997e-08
AT5G43460	-1.4847	0.041311						AT2G43375	2.65254	9.54012e-05		AT1G29930	-3.86054	4.49202e-08
AT4G28180	-1.48378	0.024629						AT2G34490	3.78096	9.63174e-05		AT4G09650	-2.92794	4.58839e-08
AT5G47030	-1.47867	0.0152598						AT3G02870	2.32056	0.00010379		AT3G45160	-4.68971	4.7625e-08
AT2G46505	-1.47111	0.00928344						AT4G29180	-3.60388	0.000108748		AT3G56940	-2.84087	4.88666e-08
AT1G46264	-1.46978	0.00928344						AT1G32540	4.79346	0.000111783		AT5G02120	-3.8957	5.35211e-08
AT4G39220	-1.46467	0.0112126						AT3G17810	-1.36397	0.000116523		AT5G52190	-4.20998	6.06139e-08
AT3G06470	-1.44347	0.0240472						AT5G43580	-4.99756	0.000118712		AT1G03600	-3.9075	6.16818e-08
AT2G39020	-1.4409	0.0213275						AT2G04041	5.12957	0.00012503		AT4G37760	-2.89661	6.75835e-08
AT4G22310	-1.43741	0.00510425						AT3G28040	3.46286	0.000125459		AT3G26520	-3.62974	7.0537e-08
AT5G05950	-1.42669	0.0106954						AT2G18180	-2.78387	0.000126051		AT4G05180	-2.55087	8.47364e-08
AT4G29870	-1.41238	0.0240472						AT3G51915	-7.1619	0.000128028		AT1G51420	2.18164	9.256e-08
AT5G11090	-1.38293	0.0469126						AT3G20520	-2.53801	0.000135415		AT1G54780	-2.96456	9.86423e-08
AT5G65170	-1.38003	0.0112126						AT5G40540	1.70596	0.000135415		AT2G04070	3.29662	1.04046e-07
AT1G28400	-1.37512	0.0267256						AT4G15417	-6.74148	0.00013668		AT5G57345	-3.17622	1.04626e-07
AT5G58250	-1.37412	0.0348035						AT5G21110	-2.57643	0.000137319		AT5G01600	-2.61288	1.10541e-07
AT4G12880	-1.36626	0.00969719						AT1G05730	-2.20588	0.00014221		AT1G67105	-2.66527	1.17408e-07
AT5G64080	-1.35609	0.0277018						AT4G36850	1.95782	0.000142876		AT2G45920	2.41234	1.39387e-07
AT1G64520	-1.33436	0.0472901						AT3G51860	1.9802	0.000143912		AT3G44020	-4.03889	1.39387e-07
AT5G51960	-1.32962	0.0418396						AT2G45570	-1.98849	0.000144757		AT2G21730	-4.00374	1.52546e-07
AT1G79660	-1.31543	0.0342422						AT4G01533	-3.02483	0.000144757		AT1G17020	3.53328	1.65724e-07
AT2G41010	-1.29977	0.0256864						AT5G14580	-1.6378	0.000145178		AT3G22370	2.32313	1.73627e-07
AT4G03520	-1.29101	0.0455998						AT1G73540	-1.8654	0.000146581		AT5G62480	3.48614	1.98622e-07
AT5G66100	-1.28105	0.0469126						AT1G68290	-1.57647	0.000156172		AT2G23600	-5.18799	2.00451e-07
AT3G12260	-1.27133	0.024629						AT3G28340	-1.69715	0.000158621		AT2G38640	-3.51844	2.05543e-07
AT1G68795	-1.26832	0.0423773						AT1G76470	-7.04602	0.000161293		AT2G44460	4.24189	2.25586e-07
AT1G56200	-1.26087	0.00801927						AT3G43190	2.73475	0.000167387		AT4G14890	-3.31317	2.25586e-07
AT5G62200	-1.22306	0.0254565						AT4G16250	-1.71149	0.000167387		AT1G10360	-4.37672	2.33861e-07
AT2G39705	-1.21658	0.0426276						AT1G70370	1.8271	0.000170611		AT4G18195	3.64947	2.33861e-07
AT5G50720	-1.1433	0.0469126						AT1G58420	-2.64019	0.000170788		AT5G47110	-2.55131	2.56996e-07
AT3G14595	-1.08234	0.0423773						AT2G17845	2.2599	0.000171969		AT1G68620	3.16236	2.57404e-07
AT5G57490	-1.03823	0.0495509						AT3G25233	4.45079	0.000173213		AT2G36145	-3.12337	2.6739e-07
AT5G08790	1.15484	0.0348035						AT3G01990	-1.79937	0.000175753		AT3G49160	-2.8825	2.78366e-07
AT5G03380	1.15614	0.0383765						AT2G25240	-2.3509	0.000181467		AT1G55670	-2.41058	2.80369e-07
AT5G51190	1.16183	0.035413						AT2G45080	2.02693	0.000188467		AT1G67740	-2.20382	2.90093e-07
AT5G67250	1.18604	0.024629						AT1G18390	-2.2874	0.000188906		AT2G20260	-2.62964	2.98536e-07
AT1G61340	1.21616	0.0423773						AT5G64110	1.71687	0.00019174		AT2G36800	3.51831	3.01127e-07
AT3G08720	1.22085	0.048633						AT4G23740	1.7012	0.000210529		AT5G13750	3.45482	3.0415e-07
AT1G66090	1.29615	0.0307894						AT3G04760	2.03167	0.000212946		AT3G15500	3.24152	3.36864e-07
AT5G59550	1.3238	0.0112126						AT4G21580	-1.38042	0.000221383		AT3G54890	-2.63307	3.36864e-07
AT3G55980	1.35069	0.0290873						AT2G28080	2.10228	0.000224887		AT1G48300	2.67895	3.49854e-07
AT5G25930	1.3632	0.0112126						AT5G06839	-2.07056	0.000224887		AT4G16480	-2.21048	3.49854e-07
AT2G01340	1.37732	0.0204322						AT2G22880	-2.24395	0.000225311		AT1G32060	-3.67844	3.50931e-07
AT3G46620	1.40332	0.0183742						AT5G44065	-3.19127	0.000226268		AT1G18100	4.75652	3.96732e-07
AT3G22910	1.43599	0.0085359						AT1G63040	2.14137	0.000230498		AT5G15600	-4.93694	4.1904e-07
AT5G01820	1.46833	0.0235404						AT5G57350	-1.47195	0.000231752		AT4G17340	-3.42181	4.42842e-07
AT2G40140	1.48625	0.0152598						AT5G27930	1.63994	0.000237659		AT3G61470	-2.63117	4.8537e-07
AT5G58430	1.50503	0.0193736						AT1G50110	1.70465	0.000241444		AT5G57510	3.28569	4.85401e-07
AT4G14680	1.506	0.00276232						AT4G32690	1.78727	0.000241509		AT3G63140	-3.21347	4.89895e-07
AT3G16720	1.50858	0.000435958						AT5G20830	2.29447	0.000242082		AT2G37450	-4.61565	5.16154e-07
AT5G44350	1.5643	0.0260516						AT4G23810	-2.82006	0.000243477		AT3G48080	2.71054	5.16154e-07
AT5G63790	1.58756	0.00786555						AT4G28460	-5.25599	0.000253422		AT2G41730	2.96255	5.23869e-07
AT1G06800	1.60534	0.024629						AT4G23180	-2.42935	0.000253662		AT1G54575	4.37206	6.04935e-07
AT4G35110	1.61455	0.00730072						AT1G07160	-9.39692	0.000263646		AT1G72645	-5.26502	6.11769e-07
AT2G15490	1.69395	0.0100451						AT4G02940	-1.37849	0.000266444		AT2G17500	3.87466	6.44949e-07
AT2G26190	1.73102	0.00265849						AT1G05140	1.84064	0.000269436		AT3G09600	-2.58581	6.85741e-07
AT4G21390	1.73425	0.0136069						AT3G25980	1.43751	0.000269436		AT3G54050	-3.6331	6.86498e-07
AT1G60190	1.78199	0.0455998						AT4G15550	-1.99363	0.000272951		AT2G29180	-4.19698	7.08971e-07
AT4G37670	1.84314	0.0235404						AT2G06045	-5.65763	0.000282092		AT5G66170	2.64036	7.08971e-07
AT2G36770	1.9955	0.0255187						AT1G33260	1.78215	0.000288168		AT2G47400	-2.83171	7.98394e-07
AT1G69890	2.08345	0.0263262						AT3G12830	3.08612	0.000296919		AT5G58840	4.47035	8.65212e-07
AT3G60120	2.32408	0.0292775						AT5G25120	1.83233	0.000298412		AT5G58330	-2.71262	8.77864e-07
AT1G12610	2.36426	0.0438658						AT5G50260	-1.57786	0.000303418		AT4G21280	-2.32237	9.02271e-07
AT5G61600	2.38312	3.63392e-05						AT1G51630	1.37818	0.000304495		AT1G13930	-2.37163	9.76638e-07
AT3G48520	2.38992	0.0275339						AT3G50220	6.85309	0.000305301		AT1G61520	-2.62141	1.02004e-06
AT1G30370	2.44451	7.6425e-07						AT3G59220	-5.93019	0.000311961		AT2G36770	3.65785	1.04381e-06
AT5G46013	2.45229	0.00833404						AT5G08350	-1.75642	0.000312053		AT3G05390	4.21012	1.14088e-06
AT5G47740	2.46162	0.0215035						AT2G47150	-6.89776	0.00031634		AT2G30840	3.35684	1.15193e-06
AT3G56410	2.49005	0.0341184						AT4G17790	2.25706	0.000318407		AT2G05620	-2.45347	1.23447e-06
AT1G67000	2.66689	0.047356						AT3G10510	-6.8521	0.000325367		AT3G54500	-2.34161	1.23447e-06
AT3G44860	3.30834	0.014979						AT5G64250	-1.29577	0.000333673		AT1G09340	-2.92857	1.31153e-06
AT3G44870	5.07475	0.0256864						AT1G66980	2.41123	0.000333759		AT1G12030	4.25707	1.31193e-06
								AT2G42750	-1.68483	0.000333759		AT1G68765	4.01528	1.47037e-06
								AT2G03230	-2.86925	0.000335064		AT1G06040	-2.14291	1.54281e-06
								AT2G43590	-4.05107	0.000339124		AT2G21890	-4.62713	1.56901e-06
								AT1G50640	1.77674	0.000347496		AT1G01060	-1.91554	1.58288e-06
								AT4G35100	1.47354	0.000347496		AT5G42830	2.73325	1.61485e-06
								AT1G75960	-2.4733	0.000375205		AT4G18740	-3.90804	1.65884e-06
								AT5G22880	1.91873	0.000377779		AT3G19800	-3.42559	2.20014e-06
								AT1G32190	1.42218	0.000380498		AT1G45474	-3.69268	2.29602e-06
								AT4G33070	1.71174	0.000381659		AT3G53160	3.74619	2.37616e-06
								AT1G74140	-2.87187	0.000388245		AT3G53480	3.63055	2.666e-06
								AT4G09760	-2.29731	0.000397231		AT3G62410	-3.37093	2.89665e-06
								AT1G53540	-2.71509	0.000408151		AT2G28700	7.74544	3.23864e-06
								AT4G25630	-1.62138	0.000412332		AT1G55480	-2.53931	3.24314e-06
								AT3G10520	-6.67275	0.000414091		AT5G13630	-2.6921	3.33887e-06
								AT1G22990	4.29375	0.000421205		AT1G31330	-2.61512	3.49258e-06
								AT1G72760	-2.23874	0.000422461		AT2G40900	-2.87091	3.62954e-06
								AT4G23790	1.47832	0.000433601		AT4G24930	-2.78134	3.62954e-06
								AT3G46320	2.30371	0.000436286		AT5G39530	-2.78602	4.04084e-06
								AT5G11540	2.60582	0.000447539		AT5G18290	3.03335	4.23147e-06
								AT5G22670	-2.82685	0.000449243		AT2G35370	-3.01266	4.41931e-06
								AT2G18860	-1.29056	0.000450946		AT1G65690	3.41849	4.77889e-06
								AT2G17150	-1.5834	0.000465982		AT5G09930	-5.51112	4.79039e-06
								AT1G32900	1.5929	0.000471606		AT2G43000	3.32449	5.00732e-06
								AT4G37610	-1.94533	0.000480024		AT1G52400	-2.26455	5.3687e-06
								AT2G17972	2.34092	0.000481083		AT2G44920	-2.37813	5.37836e-06
								AT1G59590	-1.80588	0.000491991		AT1G31800	-2.24798	5.42053e-06
								AT4G13860	-2.48152	0.000493538		AT1G52200	3.94109	5.46411e-06
								AT5G26860	-1.60121	0.000493564		AT2G02410	-2.68916	5.5315e-06
								AT3G02840	-2.82597	0.000499399		AT2G28605	-5.16338	5.53918e-06
								AT1G23140	2.29678	0.000510133		AT4G05110	-3.87599	5.85328e-06
								AT2G21590	-2.16655	0.000519702		AT1G05675	2.85777	6.14354e-06
								AT2G29460	-1.69604	0.000519702		AT3G48690	-2.43001	6.24322e-06
								AT2G30020	-1.71282	0.000522896		AT5G19260	-2.8391	6.4995e-06
								AT3G17120	1.67171	0.000526016		AT5G27290	-3.61657	6.51273e-06
								AT2G27430	-2.52656	0.000532096		AT1G68590	-2.70423	6.87783e-06
								AT5G39720	2.5834	0.000538847		AT5G22540	2.83336	7.16852e-06
								AT3G45730	-2.28536	0.000545598		AT3G48580	3.31093	7.31121e-06
								AT3G56320	-1.52459	0.00054587		AT1G23740	-2.2331	7.31391e-06
								AT1G50010	1.40627	0.000550422		AT1G42550	-3.37901	7.39669e-06
								AT5G01320	1.643	0.000552342		AT2G47450	-2.98769	7.43137e-06
								AT2G05920	1.34364	0.000554257		AT4G37900	2.84907	7.89873e-06
								AT2G44290	2.07942	0.000555234		AT2G26135	-3.23325	8.11249e-06
								AT3G48020	-2.34967	0.000583794		AT1G03800	-2.7788	8.87932e-06
								AT5G55830	1.4788	0.00059553		AT4G18480	-2.51893	9.1357e-06
								AT1G05560	-3.31325	0.000595557		AT5G27350	4.01354	9.1357e-06
								AT5G52020	2.16625	0.000608128		AT5G18130	2.5334	9.7976e-06
								AT2G39030	6.05935	0.000620906		AT2G47010	-2.02561	9.91131e-06
								AT5G51500	-6.63669	0.000626852		AT5G63580	-4.30378	1.06122e-05
								AT1G33760	2.1709	0.000628982		AT4G39675	-3.56645	1.10627e-05
								AT1G60630	1.81234	0.000650921		AT2G44310	-3.20699	1.14722e-05
								AT1G10155	-5.98527	0.00067676		AT4G28740	-2.61368	1.23356e-05
								AT3G22890	-1.25489	0.000677846		AT2G47190	3.39559	1.27427e-05
								Novel00275	-1.76764	0.000679982		AT2G47750	-2.88214	1.2843e-05
								AT1G26730	1.69378	0.000682267		AT4G04692	-2.67299	1.2843e-05
								AT5G09760	1.6148	0.000682267		AT1G60000	-2.61354	1.33315e-05
								AT4G03320	-1.43242	0.000682473		AT4G04810	4.0803	1.37648e-05
								AT1G09780	1.39731	0.000698216		AT1G52130	4.65069	1.53918e-05
								AT3G53620	1.91183	0.000700239		AT3G59780	-1.99361	1.62238e-05
								AT5G67190	1.8745	0.000700239		AT4G26260	3.54839	1.62238e-05
								AT2G18480	-1.9431	0.000706948		AT4G39840	-3.02872	1.63605e-05
								AT2G05440	6.45124	0.000715805		AT5G52970	-2.60213	1.75629e-05
								AT1G45140	-6.62839	0.000719817		AT1G76100	-3.15804	1.82858e-05
								AT1G12460	2.0121	0.000728729		AT5G63650	-3.03529	1.89664e-05
								AT4G28260	1.85097	0.000729496		AT5G21430	-5.08297	1.94157e-05
								AT1G09157	-3.70278	0.000734537		AT3G17040	-2.25907	1.95356e-05
								AT2G31940	3.95861	0.000745725		AT5G66190	-2.63188	1.97597e-05
								AT4G35350	2.59442	0.000784319		AT2G22080	-3.4298	2.01253e-05
								AT5G45440	-1.95518	0.000788839		AT2G47000	2.59728	2.03269e-05
								AT1G24090	-2.00223	0.00079372		AT1G52230	-2.04644	2.07967e-05
								AT3G06020	3.34557	0.000799711		AT5G44920	4.05606	2.10732e-05
								AT5G62020	-1.53331	0.000799711		AT4G17600	-2.75339	2.32916e-05
								AT5G15700	-1.46593	0.000803935		AT3G56910	-2.85911	2.47189e-05
								AT5G04770	1.33339	0.000827619		AT2G30760	7.83458	2.56041e-05
								AT2G15220	-4.22206	0.000829816		AT4G37540	-2.88175	2.7026e-05
								AT2G32990	1.56261	0.000842727		AT3G56350	6.1505	2.71243e-05
								AT4G38340	-2.7983	0.000866995		AT5G46490	-2.17081	2.74304e-05
								AT1G28600	-1.69908	0.000878142		AT3G47650	-2.43815	2.86412e-05
								AT2G44010	-3.35731	0.000920675		AT3G08940	-2.38059	3.27477e-05
								AT3G10120	2.10391	0.000924231		AT1G48100	-4.14343	3.27567e-05
								AT4G34860	-2.28851	0.000934996		AT2G33250	-1.99291	3.60492e-05
								AT2G27270	-2.57798	0.000939667		AT4G22560	-2.56735	3.60492e-05
								AT1G13608	-6.42892	0.000940699		AT2G45960	-1.89492	3.86375e-05
								AT3G49580	-2.95693	0.000940699		AT1G51840	5.85855	3.86555e-05
								AT1G30960	-1.40193	0.000955066		AT1G16030	3.17701	4.015e-05
								AT1G66580	-1.60394	0.000955066		AT1G02920	3.02717	4.05176e-05
								AT4G25730	-1.42627	0.000961442		AT1G15100	-3.03359	4.09373e-05
								AT4G15450	1.37549	0.000964815		AT3G27850	-2.14539	4.18168e-05
								AT4G26890	1.77514	0.000965152		AT1G47510	3.58842	4.2345e-05
								AT5G39680	-2.44442	0.000965152		AT1G69890	2.71294	4.55828e-05
								AT4G13810	2.05961	0.000980032		AT2G37970	-3.38062	4.95203e-05
								AT1G60720	-3.61645	0.00100002		AT2G44790	2.49928	5.10736e-05
								AT1G74830	-6.40846	0.00103771		AT2G36830	-3.29392	5.12745e-05
								AT1G03935	4.35237	0.00104457		AT1G74070	-2.87341	5.15647e-05
								AT4G30810	1.4951	0.00105551		AT4G37010	4.38437	5.26884e-05
								AT3G24450	-2.20468	0.00105648		AT1G68238	-2.84743	5.41836e-05
								AT3G15518	-2.79362	0.00105649		AT2G02061	3.16328	5.49681e-05
								AT3G16150	-1.70504	0.001075		ATCG00020	-3.10712	5.77781e-05
								AT5G42825	2.25273	0.00108158		ATCG01180	-3.75119	5.83099e-05
								AT2G16430	2.05762	0.00109369		AT1G79310	2.4692	5.87117e-05
								AT3G06530	-1.49526	0.00110402		AT5G52710	4.52642	5.91189e-05
								AT1G32100	-1.59964	0.00110668		AT5G05250	6.51849	6.21411e-05
								AT2G38180	-1.25698	0.00110668		AT3G24100	-2.76729	6.31916e-05
								AT1G70581	-2.99904	0.00111105		AT1G74470	-2.30134	6.59443e-05
								AT3G18600	-1.53616	0.00111105		AT3G27830	-2.35493	6.63421e-05
								AT5G47850	-2.48637	0.00111448		AT2G01950	-2.20265	6.65087e-05
								AT1G61550	-2.84315	0.00112181		AT5G23000	3.56827	6.65087e-05
								AT2G42560	-3.44273	0.00112602		AT4G32260	-2.20975	6.66218e-05
								Novel00283	4.10463	0.00116021		AT1G63880	-1.86947	6.79236e-05
								AT3G11773	-4.21197	0.00116076		AT1G22430	-7.09134	7.02915e-05
								AT4G22550	2.18698	0.00116325		AT3G43750	7.60873	7.13771e-05
								AT5G10400	2.08415	0.00118452		ATCG00280	-2.92864	7.21556e-05
								AT3G06690	-1.91388	0.0012042		ATCG00490	-3.12171	7.85099e-05
								AT3G03060	-1.59716	0.00121882		AT5G63790	2.07885	7.93557e-05
								AT3G49710	-1.67227	0.00124258		AT1G78120	-1.81022	8.29052e-05
								AT1G11680	1.20697	0.00125293		AT1G15210	2.52607	8.44839e-05
								AT5G09570	2.11685	0.00125293		AT1G21000	2.06981	8.48152e-05
								AT1G61360	-2.11992	0.00125353		AT3G01420	4.26534	8.67433e-05
								AT1G49000	-3.32301	0.00130001		AT3G50410	-2.14591	8.80872e-05
								AT5G13190	1.70557	0.00130616		AT1G08920	2.10883	8.8267e-05
								AT2G47940	1.41155	0.0013479		AT2G42220	-2.88716	9.10859e-05
								AT2G20800	-1.19877	0.0013538		AT5G24850	-2.1455	9.10859e-05
								AT5G38070	-2.49961	0.0013538		AT3G26710	-2.54163	9.59669e-05
								AT1G19310	-1.47839	0.00135533		AT5G44005	-2.50096	9.59669e-05
								AT1G56345	1.79566	0.00135642		AT2G38530	-2.52329	9.6397e-05
								AT1G11410	-2.23001	0.00139574		AT4G39030	2.76988	9.89586e-05
								AT4G36930	-1.74045	0.00139574		AT1G68560	-1.959	9.9451e-05
								AT5G39020	-1.566	0.00139918		AT1G04580	2.94479	0.000105364
								AT4G28230	1.78861	0.00140281		AT3G10150	-6.18215	0.000106452
								AT1G62045	-2.98302	0.00141727		AT2G01008	-3.49686	0.000107271
								AT2G27190	1.95524	0.00141727		AT2G18050	-2.51785	0.000107831
								AT5G20160	-1.82343	0.00141727		AT1G12500	-2.26155	0.000108816
								AT3G11964	-1.43168	0.00143006		AT1G49650	-2.73152	0.000115535
								AT2G25460	-1.80196	0.00143478		AT3G49360	-2.03676	0.00011832
								AT2G14520	-1.71157	0.00147054		AT1G79680	3.61498	0.000118585
								AT3G14690	-1.8867	0.00147339		AT4G21850	4.11689	0.000118585
								AT5G18820	-1.72372	0.00148112		AT3G30725	-5.1911	0.000122762
								AT1G30720	-2.58148	0.00148465		AT3G53420	-2.08105	0.000124448
								AT5G38300	1.47327	0.00150632		AT2G15490	2.32824	0.000128505
								AT5G13090	1.97121	0.00150673		AT5G35790	-2.21789	0.000129393
								AT3G04350	1.73864	0.00152604		AT4G05020	2.75175	0.000129703
								AT5G12050	6.30557	0.00152604		AT4G17460	-2.00578	0.000130293
								AT5G17810	-2.28708	0.00153727		AT3G22540	-2.25551	0.000133797
								AT2G26640	1.34239	0.00153882		AT5G53880	-2.55491	0.000134399
								AT5G42010	-2.39991	0.00156466		AT4G01150	-2.02566	0.000135874
								AT5G48470	-1.58872	0.00158813		AT5G28500	-2.19398	0.000136593
								AT2G34660	-1.80589	0.0015908		AT4G04490	2.61795	0.000140217
								AT3G55440	1.57072	0.00159719		AT1G49700	-3.27447	0.000141935
								AT3G25130	1.57348	0.00162599		AT2G40340	2.49893	0.000155778
								AT3G53600	-2.52454	0.00162599		AT4G16680	3.28571	0.000159885
								AT3G54680	-1.41313	0.00163252		AT5G27890	-2.0319	0.000166741
								AT5G46180	-1.39199	0.0016491		AT4G23990	4.34237	0.000167877
								AT1G68430	3.63414	0.00166681		AT4G26850	-1.69543	0.000170694
								AT3G01680	2.50413	0.0016796		AT5G17870	-2.48566	0.000182754
								AT5G20480	-1.64914	0.00168803		AT1G78290	-2.38224	0.000185806
								AT1G63820	-4.1952	0.00168947		AT4G20420	-2.89322	0.000190401
								AT3G23820	1.52755	0.00169294		AT1G47530	-1.90172	0.000197079
								AT3G22310	-1.62829	0.00170768		AT1G18060	-2.10198	0.000199961
								AT3G15530	1.30586	0.00171728		AT1G49200	-2.638	0.000199961
								AT4G01950	-3.06134	0.00173036		AT2G38140	-2.3371	0.000206264
								AT5G26110	-1.63047	0.00173761		AT1G32080	-5.13444	0.000217147
								AT4G32060	1.56359	0.00174325		AT1G78100	-2.26299	0.000217147
								AT4G15830	1.89579	0.00176282		AT5G54100	2.37	0.000218021
								AT3G13630	-1.3531	0.00176414		AT3G62690	-2.02806	0.000220586
								AT2G28760	2.56009	0.00177461		AT1G13520	3.26929	0.000221163
								AT3G02980	1.62128	0.00180608		AT4G20110	2.05665	0.000226035
								AT5G11790	1.5098	0.00182926		AT2G43570	1.99282	0.000226978
								AT1G14390	-3.05534	0.00183741		AT5G02270	-2.31405	0.000230132
								AT4G23190	-2.07639	0.00183741		AT5G65220	-2.4139	0.000232456
								AT1G10070	-2.76026	0.00184901		AT2G18570	-2.29547	0.000235696
								AT1G31010	-1.28462	0.00184901		AT2G30790	-2.38236	0.000235696
								AT4G18880	-1.45789	0.00186525		AT5G47050	1.79568	0.000240924
								AT5G14330	4.13052	0.00188004		AT3G22600	3.626	0.000243598
								AT5G43470	1.73954	0.00189765		AT4G10300	-2.28541	0.00024993
								AT1G65970	1.80705	0.00190825		AT4G28180	-2.1831	0.000254355
								AT4G10580	-1.65179	0.00193394		AT3G29970	-2.54648	0.000261443
								AT2G40200	-2.3902	0.00193411		AT1G10657	-4.84894	0.000263624
								AT3G10870	-1.47197	0.00193572		AT3G45780	-3.03207	0.000263624
								AT3G61770	1.48563	0.00193572		AT4G23890	-2.19593	0.000265894
								AT4G15640	-1.40346	0.00194891		AT1G47890	3.35971	0.000266706
								AT5G65670	1.21178	0.001958		AT2G24762	-3.06523	0.000281746
								AT3G52060	1.66831	0.00196427		AT3G47470	-1.87536	0.000298238
								AT2G02400	1.53808	0.00196578		AT1G71500	-1.93982	0.000298866
								AT4G16540	2.2661	0.00196586		AT3G10080	-2.07778	0.000298866
								AT2G02370	-1.38771	0.00197306		AT3G60120	2.98831	0.000311786
								AT1G56660	1.98885	0.00199		AT1G14700	-2.28095	0.000317924
								AT2G17040	-2.33267	0.00199081		AT1G77150	-3.76717	0.000320799
								AT1G20450	1.27991	0.00201092		AT5G01530	-1.68106	0.000320799
								AT1G05210	1.9195	0.00202568		AT1G49975	-7.02953	0.000322258
								AT3G11950	1.48089	0.00203501		AT5G56530	-1.80875	0.000325994
								AT1G01660	-1.65106	0.00204625		AT5G40780	3.1844	0.00034316
								AT4G15620	-2.46726	0.00204796		AT2G34620	-2.93467	0.000350972
								AT1G19700	-1.80221	0.00205009		AT4G35720	-1.76925	0.000350972
								AT5G58680	-1.9527	0.00206555		AT1G20070	-3.19395	0.000358179
								AT5G64900	-2.5862	0.00213298		AT4G02530	-1.91243	0.000358179
								AT1G33110	-1.16612	0.00215017		AT3G10500	1.89647	0.000364815
								AT1G70090	1.26576	0.00215186		Novel00005	-2.62736	0.000368791
								AT5G23700	-1.71354	0.00216033		AT4G27440	-2.08462	0.000374847
								AT1G02335	6.27362	0.00217199		AT1G13340	1.8819	0.000383264
								AT2G26520	2.90745	0.00217308		AT4G24026	-4.14874	0.000397912
								AT3G13175	2.91561	0.00217308		AT5G48400	2.93963	0.000397912
								AT5G04340	-2.1123	0.00220081		AT3G46190	6.01728	0.00040707
								AT2G27660	-1.6937	0.0022082		AT4G11393	7.37984	0.00040707
								AT1G64510	1.43132	0.00221091		AT5G09820	-2.45474	0.00040707
								AT1G68470	1.36749	0.00221898		AT2G16580	-1.91718	0.000414564
								AT1G79700	-2.57809	0.00226415		AT5G01720	-2.32191	0.000417891
								AT5G67090	2.8979	0.00226415		AT5G52900	-3.11254	0.000418198
								AT4G03210	1.43149	0.00229345		AT5G40950	-1.79852	0.000419825
								AT2G26760	1.25447	0.0023047		AT5G48657	2.42804	0.000426257
								AT2G39050	-1.34915	0.00231159		AT1G10586	4.27944	0.000436284
								AT1G54160	-3.00982	0.00232233		AT5G35120	-2.76664	0.000436284
								AT4G01780	-5.66129	0.00233533		AT4G10860	4.15822	0.000449912
								AT2G17650	1.87165	0.00233628		AT4G34620	-2.05485	0.000449912
								AT2G32765	2.58939	0.00233672		AT5G27060	3.64384	0.000449912
								AT3G62270	-1.64026	0.00234837		AT1G18730	-3.69954	0.000452688
								AT4G39260	1.63153	0.00235244		AT2G21650	-3.12021	0.000459413
								AT3G04630	1.7929	0.00239164		AT1G61470	1.92648	0.000469944
								AT2G30620	1.4432	0.00240366		AT3G05165	2.42921	0.000472286
								AT1G10480	1.99101	0.00240668		AT5G23760	-2.70947	0.000473161
								AT3G53940	-1.97874	0.00240668		AT3G25620	2.39567	0.000489628
								AT3G53930	-1.62866	0.00241529		ATCG00950	-3.65541	0.000498135
								AT5G25451	-5.2004	0.00243854		ATCG00680	-2.68628	0.00050234
								AT3G52190	1.66429	0.00244673		AT5G51010	-2.25256	0.000510608
								AT3G58800	1.69378	0.00248024		AT2G34060	-1.85955	0.000519361
								AT2G42365	-1.82766	0.00249024		AT4G19100	-2.95168	0.000519361
								AT1G65910	3.95463	0.00252322		AT2G21960	-2.41944	0.000520682
								AT1G51060	1.69436	0.00254766		AT2G33180	-2.74006	0.000520682
								AT3G08700	-4.51031	0.00255788		AT4G31310	-2.67555	0.000520682
								AT1G64970	-1.75045	0.00256597		AT5G48480	-2.30474	0.000524431
								AT3G28210	-1.53758	0.00257484		AT5G44410	-3.65663	0.00052856
								AT1G74400	-1.69338	0.00258453		AT2G18560	-2.87432	0.000563536
								AT2G04040	-1.29656	0.00262309		AT1G78000	2.8835	0.000566021
								AT1G55210	1.72392	0.00262543		AT4G08685	-2.02422	0.000577532
								AT5G64940	1.48213	0.00263235		AT5G40060	-2.22285	0.000581525
								AT1G70380	-1.63596	0.00268027		AT5G05160	-1.9402	0.000588232
								AT2G29360	6.46097	0.00268027		AT2G39400	2.7614	0.000595934
								AT3G59820	-1.42652	0.00268027		AT3G26720	-2.14045	0.000600604
								AT4G31860	-1.18309	0.00268027		AT2G02250	2.72679	0.000609202
								AT5G58940	-2.03658	0.00272838		ATCG00470	-3.7096	0.000610187
								AT5G59970	1.59548	0.00273572		AT1G34000	-2.00424	0.000614552
								AT2G21490	-4.25335	0.00274268		AT5G59370	-2.52438	0.000614552
								AT1G73040	-3.51825	0.00275032		AT4G39670	1.92748	0.00061656
								AT3G29240	1.41148	0.00275032		AT4G14630	2.09808	0.000620971
								AT4G14100	1.89891	0.00275032		AT2G22170	-6.59146	0.000621603
								AT4G18310	-2.88127	0.00275032		AT2G32550	-2.57956	0.000654752
								AT5G40910	1.35431	0.00275032		AT3G44320	1.88335	0.000656913
								AT1G05340	-2.17642	0.00275192		AT2G26900	-1.67979	0.000677493
								AT1G75270	-1.74291	0.00277473		AT5G13550	2.16628	0.000700761
								AT3G47220	2.10768	0.00278654		AT1G30755	2.02146	0.00070367
								AT1G06720	-1.30137	0.00280367		AT5G05410	2.50877	0.000708186
								AT5G55120	1.4767	0.00282286		AT5G15210	-2.79213	0.000713952
								AT5G01920	1.49229	0.00283418		AT3G57965	-2.98266	0.000749601
								AT5G49120	4.55067	0.00283759		AT1G03760	2.49075	0.000764153
								AT2G35660	-1.7116	0.00284377		AT3G56891	2.33888	0.000766721
								AT1G71320	-4.03502	0.00285062		AT5G15940	2.43135	0.000766721
								AT3G18800	2.08286	0.00285379		AT5G18660	-2.48757	0.000766721
								AT3G13500	-2.80564	0.00288075		AT3G46690	2.37038	0.000778025
								AT3G30120	-1.42247	0.00289612		AT1G50400	2.53538	0.000795389
								AT2G33400	1.46282	0.00290889		AT1G21270	2.50499	0.000798876
								AT4G33030	2.30815	0.00292112		AT2G26290	1.84067	0.000798876
								AT2G40360	-1.56231	0.00293219		AT4G37095	-3.12759	0.000798876
								AT1G15690	1.41039	0.00294675		AT1G64500	-3.83252	0.000799473
								AT5G13910	-6.19787	0.00294675		AT3G08040	-6.40708	0.000806494
								AT3G03720	-1.4498	0.00297724		AT3G08920	-2.76871	0.000810225
								AT5G15550	-1.25596	0.00300834		AT5G57550	3.18663	0.000814604
								AT3G21520	-6.25342	0.00301012		AT1G60550	-1.92006	0.000829053
								AT1G55450	-2.01687	0.00302102		AT1G67000	3.1766	0.000847513
								AT1G55500	-1.16735	0.00308541		AT5G24930	-1.58875	0.000849619
								AT5G51580	1.94804	0.00308891		AT1G43160	3.152	0.000875206
								AT5G11280	1.33589	0.00309047		AT1G49010	-5.92556	0.000875206
								AT1G69760	1.88418	0.00310831		AT1G75335	-2.49297	0.00087606
								AT5G64060	-1.10166	0.0031369		AT2G04135	-3.19463	0.000878786
								AT1G19630	-2.51535	0.00314517		AT4G24120	-3.53805	0.000896323
								AT3G11150	-1.57584	0.00315601		AT5G52690	7.02411	0.000896752
								AT2G18900	-1.31746	0.00317576		AT1G79075	-2.98538	0.000903699
								AT4G04040	1.74046	0.00319749		AT1G13609	8.45442	0.000911066
								AT1G28070	-1.70727	0.00328002		AT1G76480	6.20223	0.000943052
								AT2G35990	-4.84434	0.00328909		AT3G60970	6.30863	0.000943052
								AT4G06529	3.66563	0.00329267		AT3G25700	-2.58895	0.000955389
								AT5G57190	-2.42536	0.00329267		AT1G52220	-1.74259	0.000963995
								AT3G44960	3.35772	0.00330277		AT4G28290	-2.33325	0.000963995
								AT5G60470	-2.21545	0.00330666		AT5G23530	1.8785	0.000963995
								AT1G15040	1.57286	0.00330711		AT5G42900	2.07619	0.000963995
								AT1G14710	1.1016	0.00331883		AT3G48420	-3.28405	0.000968383
								AT2G04320	1.40735	0.00332708		AT5G44380	2.82931	0.000975505
								AT3G01360	1.27692	0.00335595		AT1G26761	-4.2088	0.00103077
								AT1G52825	1.71011	0.00336929		AT2G02310	3.63942	0.00103077
								AT4G12290	-1.30959	0.00336929		AT4G37370	2.15243	0.00103889
								AT5G47860	-1.21529	0.00336929		AT1G03130	-1.91494	0.00104484
								AT5G67200	1.34315	0.00337393		AT3G55250	-1.95685	0.00104724
								AT1G29940	-1.63016	0.00338267		AT1G19025	2.42955	0.0010552
								AT1G33440	2.14498	0.00341783		AT5G40150	-1.74206	0.0010552
								AT4G22470	-3.14643	0.00345203		AT2G02320	4.31296	0.00108027
								AT1G30750	-6.48318	0.00347687		AT3G60940	-2.3717	0.00108495
								AT4G15140	1.56283	0.00349106		AT4G26200	1.82386	0.00108495
								AT4G28350	-1.41421	0.00349553		AT3G13600	3.21216	0.00108563
								AT1G68795	1.45748	0.00351126		AT1G14780	1.91195	0.00108886
								AT3G08690	-1.649	0.0035344		AT1G28260	1.7146	0.00108886
								AT3G05490	1.28513	0.00353757		AT5G54820	6.93067	0.00113322
								AT1G21010	-1.49917	0.00355477		AT5G60490	-2.08559	0.00113322
								AT1G17710	4.84029	0.00356779		AT1G26920	2.78125	0.00116431
								AT5G06510	-1.37493	0.00357074		AT5G02220	-2.53222	0.00116457
								AT5G10390	1.72733	0.00358047		AT1G20380	2.39846	0.00116558
								AT1G25275	1.55984	0.00358708		AT4G26520	-2.85165	0.00116802
								AT3G51470	1.68264	0.00361176		AT4G22756	-2.03941	0.00117162
								AT5G51830	-1.27537	0.00364914		AT5G59360	-2.30613	0.00117366
								AT1G15440	-1.38772	0.00365435		AT1G56020	-2.30897	0.00117384
								AT1G51140	-1.65122	0.00365605		AT2G29940	4.15815	0.00118405
								AT4G18810	1.56971	0.00365605		AT5G03555	-1.94487	0.00119485
								AT1G78600	-1.4441	0.00366944		AT4G37670	2.08739	0.00120782
								AT2G39820	-1.36483	0.00367473		AT1G64720	-1.94616	0.00121067
								AT4G12390	1.51373	0.00369518		AT5G45680	-6.7949	0.00121067
								AT5G43620	-1.49416	0.00370665		AT2G43535	-2.71695	0.00121768
								AT4G03820	-1.35973	0.0037352		AT4G00895	-2.13998	0.00121878
								AT5G66780	-5.3628	0.00373536		AT1G22750	-1.91009	0.00121907
								AT3G20370	-3.09721	0.00374154		AT3G01060	-1.86805	0.00121907
								AT5G53290	-1.70113	0.00379144		AT5G53490	-2.01368	0.00121907
								AT4G24805	1.60662	0.00380341		AT2G46890	-1.70051	0.00122468
								AT1G13970	-2.12818	0.00382369		AT2G37330	1.75434	0.0012282
								AT4G34320	-1.15853	0.00384138		AT3G50970	2.4231	0.00125185
								AT4G35090	1.49741	0.00384138		AT3G49470	-1.87756	0.00126755
								AT1G26380	-2.85668	0.00385066		AT1G67980	3.11998	0.00126983
								AT5G66530	1.45856	0.00385336		AT1G12370	-1.81512	0.00127509
								AT3G60840	1.21684	0.0038817		AT5G16960	2.22562	0.00129891
								AT4G26930	-3.98136	0.00390101		AT2G45470	-1.88472	0.00130207
								AT3G02770	2.04864	0.003918		AT1G30730	1.72858	0.00134158
								AT2G36885	1.71956	0.00392808		AT4G19985	-1.91989	0.00135173
								AT3G60750	1.53898	0.00392808		AT1G51830	5.99486	0.0014047
								AT2G17780	2.09075	0.00394131		AT1G21140	-2.60081	0.00141527
								AT2G46690	2.85559	0.00394821		ATCG00720	-2.8247	0.00142638
								AT3G15390	1.48657	0.00395903		AT3G28510	2.6206	0.00143065
								AT1G09200	1.72668	0.00397537		AT5G13140	-2.91591	0.00144058
								AT4G37110	1.80774	0.00398267		AT3G63410	-1.4429	0.00144181
								AT4G17560	1.15509	0.0040253		AT3G27360	-2.89579	0.00145262
								AT5G59570	1.5324	0.00402566		AT3G61870	-2.03686	0.00146022
								AT3G27220	1.4083	0.00403808		AT3G17930	-1.86444	0.00147003
								AT1G47590	-2.64195	0.0041369		AT3G06437	-3.09188	0.00147986
								AT1G67920	2.52809	0.00413793		AT1G70960	2.67547	0.00148421
								AT2G41480	1.29463	0.00415695		AT5G15770	-2.47973	0.00149611
								AT5G54160	1.14748	0.00415787		AT2G05070	-5.58621	0.00150836
								AT1G68990	-1.37293	0.00416905		AT2G29340	-4.43353	0.00150877
								AT3G28200	1.53799	0.00421546		AT4G13615	-2.55569	0.00154376
								AT2G15440	1.70832	0.00422618		AT3G52460	-2.33878	0.0015514
								AT2G19540	-1.206	0.00423983		AT5G08790	1.46567	0.0015514
								AT3G57000	-1.46148	0.00424726		AT2G05435	-2.6882	0.00155158
								AT3G53150	-1.67936	0.0042774		AT4G11480	2.48585	0.00155382
								AT2G36750	-4.91457	0.00428036		AT4G13030	1.76636	0.00156464
								AT3G60110	-1.38082	0.0042839		AT2G42190	-2.66594	0.00158631
								AT4G15120	-2.25377	0.0042839		AT2G40370	2.76233	0.00160272
								AT5G02050	-1.56025	0.00429976		AT5G35630	-1.61273	0.00161344
								AT4G38545	-2.85394	0.00432341		AT5G06230	4.14062	0.00163078
								AT5G47580	-1.35012	0.00432341		AT5G64190	3.05196	0.00163114
								AT5G24160	-2.81603	0.00432639		ATCG00270	-2.51132	0.00163114
								AT1G22440	-1.19563	0.00435298		AT1G65310	2.60954	0.00163912
								AT4G30993	1.45143	0.00439886		AT5G53820	-1.62883	0.00165549
								AT4G30420	-5.47032	0.00440084		AT3G56090	-1.61121	0.00166399
								AT1G30700	-5.38314	0.00440139		AT5G08040	-2.37081	0.00166399
								AT1G21475	-3.56475	0.00440578		AT1G50250	-1.83062	0.00169748
								AT5G60660	5.77175	0.00443896		AT1G13250	-2.11645	0.00170622
								Novel00045	-2.40681	0.00443896		AT3G15354	-2.26354	0.00172771
								AT1G29470	1.45434	0.00449433		AT2G25625	2.81016	0.00174829
								AT4G11100	1.80644	0.00452535		AT3G54900	-2.30736	0.00176282
								AT5G59690	1.73407	0.00452722		AT2G23030	3.6197	0.00178377
								AT3G25990	-1.79264	0.00457318		AT2G14880	-1.91944	0.00180131
								AT3G14205	-1.09931	0.00457685		AT3G12780	-1.66952	0.00180131
								AT1G17220	1.46954	0.00461053		AT3G23030	-1.98023	0.00184756
								AT1G78070	1.13052	0.00462013		AT2G31060	2.07769	0.0019022
								AT2G35750	2.14421	0.00463961		AT1G68130	-3.28457	0.00190792
								AT2G30750	-2.76388	0.00466245		AT5G16200	-1.63064	0.0019189
								AT5G56550	-1.75766	0.00466811		AT2G01024	-3.35342	0.00193284
								AT2G37470	1.88093	0.00469701		AT3G57950	2.83199	0.00194086
								AT3G44798	2.101	0.00470696		AT5G44610	-2.84949	0.00194086
								AT2G41400	-6.1176	0.0047239		AT3G18080	-2.93326	0.00197614
								AT4G16460	-1.36503	0.00474405		AT3G03260	-2.62998	0.00197757
								AT1G50732	6.21011	0.00477953		AT1G76590	2.3545	0.00201144
								AT5G49890	-1.69794	0.00481426		AT5G58250	-1.69542	0.00205689
								AT1G34060	-1.50773	0.00482875		AT4G14870	-2.54802	0.00207202
								AT5G59980	-1.42369	0.00482875		AT1G12250	-2.02184	0.00212936
								AT1G50020	-1.28354	0.00482879		AT1G11300	2.23697	0.0021452
								AT4G30020	1.3401	0.00484365		AT1G27890	1.83582	0.00214781
								AT3G07195	-3.33579	0.00489524		AT2G30860	-2.00922	0.00215124
								AT2G37170	1.64821	0.00490971		AT4G37290	2.84972	0.00218335
								AT2G40000	-1.65382	0.00491344		AT4G35420	-2.13547	0.00218931
								AT1G07650	1.3302	0.00493278		AT3G44590	-2.69804	0.00219301
								AT1G12440	-1.40078	0.00493278		AT2G46830	-1.90554	0.00222943
								AT1G16140	-3.55086	0.00493278		AT2G43520	-2.26893	0.00225001
								AT3G29034	-2.77105	0.00496675		AT4G16500	-2.20309	0.00225001
								AT4G15510	1.89998	0.00496675		AT1G67120	2.40218	0.0022513
								AT2G01140	1.43943	0.00498146		AT1G44150	-4.43786	0.00225979
								AT2G24500	-1.52087	0.00498146		AT1G54570	2.23794	0.00225979
								AT1G69420	1.19228	0.00498364		AT3G50340	-1.98858	0.00229785
								AT3G17350	1.7986	0.00500012		AT2G34460	-1.82067	0.00236105
								AT5G11720	1.19564	0.00500012		AT2G41210	2.30559	0.00236105
								AT5G60850	1.46702	0.00500141		ATCG00350	-2.08351	0.00236105
								AT1G77030	-1.72232	0.00500255		AT2G38110	3.75417	0.00236961
								AT3G20380	-2.25177	0.00503329		AT1G68350	-2.49569	0.00243409
								AT1G33410	-1.18636	0.00505359		AT3G51820	-1.5041	0.00244289
								AT1G23530	3.75857	0.00507969		AT1G72680	1.7548	0.00244968
								AT1G63630	1.6923	0.00509262		AT3G02730	-1.78478	0.00244968
								AT5G11360	-3.45356	0.00509262		AT5G22550	1.87413	0.00247014
								AT3G04820	-1.70026	0.00510425		AT1G77920	1.56188	0.00252785
								AT3G51230	1.69337	0.00514742		AT5G63470	-1.84419	0.00252785
								AT5G64905	-4.34084	0.00514982		AT1G80050	-1.78339	0.0025944
								AT1G35310	-1.82198	0.00518064		AT3G46230	2.52641	0.00260564
								AT2G17442	1.5439	0.00518064		AT5G42930	5.33668	0.00260564
								AT4G04670	-1.61105	0.00518064		AT3G14310	-1.92049	0.00261935
								AT3G29782	4.33197	0.00519103		AT4G25820	2.08285	0.00267304
								AT2G22240	1.31339	0.00519901		AT4G21380	1.65464	0.00272126
								AT1G49490	3.64457	0.00524123		AT3G16175	-6.80049	0.00273147
								AT5G54165	-2.05781	0.00524442		AT4G01050	-1.59689	0.0027439
								AT4G13235	2.32898	0.00526468		AT1G43800	-2.75253	0.00274468
								AT1G03530	-1.38837	0.00527511		AT5G17050	-1.86102	0.00277555
								AT1G23690	-6.16339	0.005319		AT2G37660	-1.68205	0.00277902
								AT5G37490	-2.97517	0.00535309		AT2G32150	2.13673	0.00280792
								AT3G19615	-4.89741	0.0053696		AT4G15530	1.64989	0.00281172
								AT3G07860	-1.34848	0.00542865		AT1G23800	1.5088	0.00286428
								AT5G40460	1.50231	0.00542865		AT2G14660	-2.20653	0.0028865
								AT4G36040	-1.4225	0.0054341		AT5G45310	-1.64443	0.00300655
								AT4G22030	-8.32024	0.00543933		AT4G29305	-1.95638	0.00301569
								AT3G44350	-2.01072	0.00544516		AT3G02800	1.53056	0.00302792
								AT3G57940	-1.27605	0.00544516		AT1G79850	-1.70191	0.00303013
								AT1G53080	-5.2793	0.00546304		AT1G20440	-1.99141	0.00305484
								AT2G42900	-2.21394	0.00546729		AT1G02980	2.2678	0.00312011
								AT5G62150	-2.50913	0.00550497		AT4G27940	1.55946	0.00313481
								AT4G23215	-3.2805	0.00553213		AT5G57050	1.56676	0.0031488
								AT3G03650	-2.24816	0.00555356		AT1G11530	-3.86738	0.00315036
								AT3G26500	-2.09709	0.00555356		AT1G71140	1.57939	0.00315036
								AT3G51810	-3.75515	0.00555356		AT3G26440	1.62363	0.00315036
								ATCG00790	2.38144	0.00555542		AT1G13145	-2.55224	0.00319256
								AT3G16800	-1.44566	0.00555602		AT2G13820	-1.94536	0.00322334
								AT3G63390	1.23635	0.00557119		AT2G19990	-1.71069	0.00322334
								AT1G03860	-1.13824	0.00557287		AT1G76600	1.65879	0.00322733
								AT5G20790	4.4217	0.00562262		AT4G04830	2.72673	0.00322799
								AT1G69880	-1.42206	0.00563368		AT1G68450	3.83376	0.00332434
								AT1G51090	-3.54023	0.00564129		AT2G44360	-1.55146	0.00340285
								AT3G08030	1.13039	0.00566141		AT1G12805	-2.82342	0.00346407
								AT1G31660	-1.23417	0.00567848		AT5G59070	6.84891	0.00346407
								AT4G18210	-2.12561	0.00575403		AT1G17180	4.78241	0.00349079
								AT1G56520	1.67241	0.00578743		AT3G52230	-1.82523	0.00350822
								AT1G03495	1.63179	0.00579398		AT3G54210	-1.97548	0.00353055
								AT4G18320	-1.94175	0.00581947		AT1G02520	1.7298	0.00357096
								AT3G46930	-2.09768	0.00582221		AT1G07610	-1.99702	0.00361225
								AT2G28890	-1.49169	0.00586029		AT1G04820	-1.9882	0.00365629
								AT2G47895	-2.85767	0.00586029		AT5G46080	1.69525	0.00369717
								AT5G45140	-1.1527	0.00586029		AT1G03940	-2.12285	0.00377423
								AT5G06330	-2.75746	0.00588757		AT1G10522	-2.47347	0.00377423
								AT1G49330	2.45983	0.00590315		AT3G52900	-2.51304	0.00377423
								AT1G71160	-4.76977	0.00591074		AT4G28310	-2.28886	0.00378084
								AT2G23910	-2.33843	0.00591074		AT1G51810	4.6485	0.00384473
								AT3G28910	-1.69022	0.00591074		AT2G24190	-1.61013	0.00384473
								AT3G55510	-1.33964	0.00591074		AT3G16240	-2.33628	0.00384473
								AT3G09035	1.44682	0.00591926		AT5G40040	-2.22425	0.00384473
								AT5G64570	2.49878	0.00593665		AT2G26190	1.60315	0.00384556
								AT1G19540	2.13932	0.00593756		AT1G14590	-2.01648	0.00385461
								AT1G67195	-1.43144	0.00593756		AT4G34131	1.76189	0.00385461
								AT4G36830	1.97469	0.00598415		AT4G18950	1.79824	0.00387171
								AT1G59990	-1.35334	0.00598568		AT5G36220	-1.82902	0.00387316
								AT5G57610	1.4732	0.00599989		AT1G74880	-1.8152	0.00399734
								AT4G00905	1.55282	0.00605934		AT2G40205	-2.47964	0.00399734
								AT4G01180	-2.79586	0.00611205		AT3G14050	1.78013	0.00399734
								AT5G11520	-1.27992	0.00612108		AT1G09740	1.55674	0.00405173
								AT5G23940	1.47967	0.00612108		AT2G46995	5.35186	0.00407012
								AT5G57010	-1.88232	0.0061335		AT1G74360	1.69754	0.00410741
								AT3G48040	1.53396	0.00617571		AT3G50910	1.82192	0.00413963
								AT1G01620	1.38363	0.00617726		AT4G22960	1.85725	0.00418995
								AT5G49200	-2.0483	0.00620994		AT2G43920	6.77271	0.00422445
								AT4G22753	1.65515	0.00623569		AT1G53625	1.84897	0.00423596
								AT5G20910	-1.09233	0.00625012		AT1G66610	2.2029	0.00423596
								AT3G16030	-1.50961	0.00625254		AT2G16890	-5.68324	0.00430477
								AT5G52930	-2.14185	0.00625254		AT3G46640	1.58685	0.00430477
								AT3G03890	-1.12626	0.00633018		AT2G34940	2.43935	0.00435436
								AT5G01740	-4.99411	0.00633018		AT1G75350	-1.78848	0.0044987
								AT5G23870	-1.29393	0.00633018		AT5G35690	1.69008	0.00452087
								AT1G22460	-3.17123	0.00633467		AT2G31141	-2.83379	0.00456346
								AT1G52440	-4.56221	0.00638458		AT5G04250	1.95436	0.00459235
								AT4G27980	1.58002	0.00638458		AT1G22160	2.88374	0.00459576
								AT2G34070	1.21184	0.00640528		AT3G28500	-2.17416	0.00465719
								AT3G50570	2.64084	0.00640528		AT2G42170	-2.30352	0.00467092
								AT5G08380	1.34975	0.00640528		AT5G13210	1.94029	0.00474288
								AT5G62350	1.72728	0.00640528		AT2G46340	-1.55642	0.00480949
								AT3G44940	1.6142	0.00645306		AT5G14740	3.08657	0.00480949
								AT1G23450	-1.94323	0.00648667		AT5G52680	6.71504	0.00480949
								AT5G61560	-1.42245	0.00648667		AT2G38750	1.68228	0.00482526
								AT1G08560	1.45929	0.00649743		AT3G55940	3.11384	0.0048338
								AT1G74750	-1.48549	0.00650468		AT5G05860	-1.6959	0.0048444
								AT5G06530	1.19839	0.00650468		AT4G29510	1.77111	0.0048449
								AT2G31860	-4.65398	0.00651066		AT5G19570	-2.01508	0.0048449
								AT2G47340	3.35438	0.00651672		AT5G05330	-1.94919	0.00486006
								AT1G48480	1.33572	0.00657467		AT2G02050	-1.92229	0.00486068
								AT1G30460	-1.40006	0.00659861		AT2G33450	-1.79477	0.00487558
								AT1G15570	1.46275	0.00660358		AT3G05400	4.64568	0.00488088
								AT2G32660	-1.65442	0.00665457		AT1G14687	-2.32075	0.00488175
								AT5G17270	-1.15266	0.00668752		AT4G14960	-1.87753	0.00493773
								AT1G14360	1.29356	0.00669654		AT2G32020	1.67449	0.00494722
								AT3G01085	-5.93853	0.00670608		AT4G15610	2.08585	0.00499383
								AT2G28140	1.50125	0.00678697		AT2G37770	1.86725	0.00501866
								AT5G17380	-1.21723	0.00682034		AT4G38810	-1.69822	0.00501866
								AT3G02480	-4.01715	0.00683478		AT4G39730	-2.0951	0.00502268
								AT3G47875	-2.01239	0.00684332		AT4G21870	-6.49977	0.00507225
								AT5G46115	2.02548	0.00684332		AT2G35480	1.69564	0.0050892
								AT3G14240	1.104	0.00685892		AT3G57520	2.09745	0.0050892
								AT5G15250	-3.23415	0.00691378		AT5G66670	1.90802	0.00515631
								AT2G25060	1.61937	0.00692945		AT1G54410	-2.06567	0.00521193
								AT2G36840	-1.31169	0.00696425		AT4G21390	1.94844	0.00521193
								AT5G13485	-3.96009	0.00698871		AT2G28870	-3.23195	0.00524903
								AT4G40040	1.38782	0.0070061		AT5G24090	5.84638	0.00528107
								AT5G27440	2.22809	0.0070061		AT5G48410	1.74698	0.00528107
								AT5G12420	-5.89137	0.00704948		AT5G09290	2.66846	0.00529431
								AT4G34890	-1.45561	0.00706097		AT5G38200	1.73208	0.00529431
								AT3G58770	-1.70922	0.00709506		AT5G50760	3.80529	0.00532789
								AT3G21540	-1.31284	0.00716647		AT2G30250	1.40254	0.00534719
								AT5G19440	-0.973684	0.00719492		AT4G00975	-2.78596	0.00536058
								AT3G43800	-1.68704	0.00721534		AT1G35680	-1.52827	0.00547228
								AT1G33055	1.7929	0.00724665		AT2G01021	-7.36739	0.00550913
								AT1G53580	-1.13863	0.0073278		AT3G61920	-1.82887	0.00555703
								AT5G06150	1.30806	0.0073278		AT2G30410	-2.09986	0.00561765
								AT5G56760	1.46447	0.0073278		AT1G67560	1.44112	0.00562755
								AT3G51570	-1.97735	0.0073502		AT2G47380	-2.13968	0.00562755
								AT5G06290	1.25535	0.007367		AT5G54840	1.93485	0.00567597
								AT1G60390	1.31941	0.00737057		AT1G63245	5.83742	0.00567722
								AT5G05530	-2.43248	0.00737057		AT3G19390	2.41544	0.00571406
								AT5G03860	-2.4774	0.00738013		AT5G48850	1.95504	0.00574486
								AT4G23960	-5.89066	0.00742799		AT3G12920	-1.57572	0.00578972
								AT3G28580	1.82572	0.00743106		AT5G43630	-1.94873	0.00582388
								AT1G48920	-1.22943	0.00746266		AT5G57180	-2.3361	0.00582388
								AT5G15870	-1.52281	0.00746266		AT1G77770	2.04796	0.00584314
								AT2G23970	-5.86666	0.00747514		AT5G10180	2.04214	0.00584314
								AT4G28450	-1.15841	0.00748855		AT5G16030	-2.29544	0.00584314
								AT5G22660	-2.9307	0.0075018		AT4G23280	3.64451	0.00597473
								AT5G12030	-2.08097	0.00750195		AT5G03190	-1.90617	0.00598121
								AT4G25220	-3.70013	0.00750545		AT4G25100	-1.91704	0.00606583
								AT3G08750	-3.88095	0.00751799		AT3G55485	-3.33016	0.00612491
								AT3G60130	-1.15643	0.00755106		AT2G38240	2.95353	0.00615464
								AT1G21410	-1.40581	0.00758562		AT5G53450	2.05118	0.00623112
								AT1G66330	1.15037	0.00758562		AT4G20150	-1.99376	0.00623845
								AT1G78410	2.01328	0.00759819		AT3G41768	-2.51256	0.00626397
								AT4G00600	-4.75471	0.00759819		AT2G14878	-1.85065	0.00647783
								AT2G38080	2.44438	0.00760191		AT2G26120	-2.27411	0.00647783
								AT1G47270	-1.07132	0.00760367		AT2G41240	10.3151	0.00647783
								AT2G40390	-1.29737	0.00760367		AT4G37310	2.273	0.00647783
								AT5G12250	1.144	0.00761006		AT5G17390	2.87073	0.00647783
								AT4G20390	-1.65542	0.00761116		AT5G56350	1.37121	0.00647783
								AT1G67080	1.27005	0.00761347		AT1G69490	1.72944	0.00659616
								AT5G37260	1.15847	0.00761764		AT5G54130	-1.66857	0.00666314
								AT2G38960	1.54848	0.0076429		AT1G27045	-3.98122	0.00666599
								AT5G53860	1.51851	0.00764596		AT2G19980	-4.28156	0.00666599
								AT4G01090	-1.67691	0.00772362		AT2G31670	-1.64758	0.00666599
								AT4G10250	-2.25961	0.00772362		AT5G66990	-3.62939	0.00666854
								AT4G37910	-1.28993	0.00773603		AT1G62990	2.37094	0.00667002
								AT1G70540	1.71645	0.0077561		AT1G79110	-1.93426	0.00667002
								AT1G19920	1.06174	0.0078101		AT3G62100	-2.18507	0.00667002
								AT1G69910	1.40735	0.00784817		AT4G28210	-2.00999	0.00667002
								AT5G27395	-1.2163	0.00784817		AT5G07380	2.83515	0.00667002
								AT1G70170	-2.72778	0.00790554		AT3G48250	2.1354	0.00673435
								AT2G29070	-1.56814	0.00790765		AT4G03926	-2.70605	0.00673435
								AT5G01910	1.68099	0.00791711		AT5G62100	3.43422	0.00673435
								AT4G37970	-2.04502	0.00797326		AT2G04066	5.45822	0.00677628
								Novel00307	-1.69491	0.00801244		AT1G13440	-1.80675	0.00678344
								AT1G64620	1.15275	0.00802231		AT5G22300	2.83957	0.00678344
								AT3G48830	-1.42099	0.00802231		AT2G17490	3.80294	0.00679095
								AT1G07400	-1.98598	0.00802463		AT2G34880	-5.95186	0.00679479
								AT4G22400	-3.27009	0.00802463		AT2G35860	-2.61259	0.00683652
								AT5G34850	0.989209	0.00802463		AT5G52700	4.83811	0.00683652
								AT4G13345	-1.05486	0.00802639		AT2G21560	1.99411	0.0068449
								AT3G17910	-1.39611	0.00806313		AT5G02580	6.43149	0.0068449
								AT1G24280	1.22802	0.00806864		AT1G02360	2.03679	0.00688925
								AT3G47210	-1.80346	0.00807299		AT2G01320	-1.41412	0.00691909
								AT4G33330	4.15844	0.00807574		AT2G31180	-2.16662	0.00691909
								AT1G22690	-3.36043	0.00814948		AT4G12735	2.00215	0.00693856
								AT3G03320	1.66062	0.00814948		AT2G36420	-1.74556	0.00704016
								AT3G16140	1.54145	0.00814948		AT5G47560	1.89115	0.00704825
								AT5G24810	-1.49051	0.00814948		AT2G23270	3.03495	0.00708292
								AT5G08660	-1.14181	0.00815475		AT5G65380	1.93271	0.00708292
								AT1G09880	-3.36639	0.0081717		AT5G02380	-3.08558	0.00708294
								AT4G27230	1.50912	0.00818956		AT5G05340	-1.67908	0.00708294
								AT3G27550	-1.49883	0.008201		AT4G21215	2.16667	0.00709668
								AT5G57910	-1.33094	0.008201		AT3G12750	2.43104	0.00709977
								AT5G15750	-1.41631	0.00824183		AT4G38932	-2.01438	0.0071114
								AT5G19240	1.79188	0.00824183		AT5G54095	4.41372	0.00712955
								AT5G59550	-1.29776	0.00824183		AT5G26200	-2.23497	0.00713316
								AT3G08930	1.13016	0.0084635		AT1G66280	6.32669	0.00722141
								AT5G11890	1.43413	0.00850684		AT1G70440	1.85088	0.0072567
								AT3G29700	1.71666	0.00855679		AT4G38420	1.63084	0.0072567
								AT5G20960	-1.58568	0.00858995		AT3G02620	-2.16059	0.00729203
								AT2G48080	-2.23027	0.00862091		AT5G12140	-1.79128	0.00734091
								AT3G17840	1.11097	0.00862884		AT5G16470	-1.98262	0.00734246
								AT3G15190	1.41168	0.00865444		AT3G02640	-1.92727	0.00744845
								AT2G22790	1.30266	0.00868762		AT1G52560	2.39351	0.00748175
								AT3G19002	-6.09663	0.00870784		AT1G76200	-2.02333	0.00755203
								AT3G62860	1.27422	0.00875079		AT4G25910	-1.54132	0.00756676
								AT3G49860	-2.15386	0.00883984		AT2G01029	-2.75943	0.007597
								AT1G12320	-2.34006	0.00886411		AT5G24314	-1.48108	0.00761492
								AT4G37630	1.29048	0.00886411		AT5G40140	-1.64584	0.00764465
								AT3G57030	1.38569	0.00888922		AT3G15353	-2.10685	0.00768495
								AT4G14940	-2.44074	0.00894014		Novel00069	2.27989	0.00768664
								AT3G53130	1.23964	0.0089487		AT5G39190	3.33709	0.00770738
								AT5G41180	1.32978	0.00896004		AT5G46780	2.08422	0.00771636
								AT3G05830	1.59704	0.00897361		AT1G67700	-1.68432	0.0077177
								AT4G33260	1.22644	0.00898154		AT5G55490	1.63474	0.00777432
								AT5G58070	1.18767	0.00900797		AT1G77490	-1.85845	0.00777561
								AT1G34050	-1.70526	0.0090222		AT4G35060	-1.49846	0.00781637
								AT1G63450	-2.65729	0.00902974		AT2G21550	2.20802	0.00783995
								AT4G16670	-1.44482	0.00905005		AT5G64620	-2.54387	0.00790005
								AT3G43110	5.09816	0.00905903		AT1G21050	-2.11534	0.00792931
								AT4G11330	-2.04169	0.00906919		AT5G44480	1.92827	0.00797767
								AT5G27300	1.25452	0.00907324		AT2G47890	1.79174	0.0080015
								AT1G63250	-1.47751	0.00910928		AT4G25780	-2.24775	0.00800948
								AT5G07400	1.61012	0.00912834		AT4G37990	6.54037	0.00800948
								AT4G07820	-3.86955	0.00915589		AT5G46850	-1.83446	0.00800948
								AT4G18890	1.27908	0.00918369		AT5G59720	-1.86119	0.00800948
								AT3G01650	-1.52106	0.00923123		AT2G15480	1.44508	0.0080732
								AT4G15850	-1.82083	0.00928833		AT2G23120	-1.97488	0.0080732
								AT3G02600	1.40348	0.00931313		AT5G48250	1.91365	0.0080732
								AT3G57540	1.41163	0.00933525		AT4G24370	-2.06999	0.00810207
								AT4G36720	-1.8451	0.00933604		AT1G61450	-2.16578	0.00814268
								AT5G44030	1.74882	0.00933979		AT1G09390	-2.09606	0.00818563
								AT5G35380	-5.79361	0.00934959		AT1G32880	3.30544	0.00824324
								AT4G24590	-1.16787	0.00935012		AT4G38210	-1.6655	0.00834513
								AT2G39200	-2.41351	0.00937547		AT3G48280	-1.57395	0.0083535
								AT2G18440	1.0156	0.00938968		AT1G64160	3.33258	0.00840281
								AT1G43620	-1.28549	0.00940573		AT1G62262	3.27823	0.00840615
								AT1G07000	-1.45959	0.00944355		AT5G66985	-2.14719	0.00843873
								AT1G15080	1.43109	0.00947178		AT2G25480	-1.66997	0.00848136
								AT1G23710	-1.51128	0.00947178		AT5G07610	2.43986	0.00857614
								AT2G02490	-4.85279	0.00947178		AT4G33490	2.1644	0.00859943
								AT5G56368	6.22126	0.00947178		AT3G50040	2.37713	0.00859999
								AT4G38660	1.18989	0.0094827		AT2G24090	-1.87035	0.00861601
								AT3G09240	-2.73168	0.00954841		AT5G57380	4.56759	0.0086207
								AT1G30820	-1.18685	0.0095829		AT4G10060	-2.36205	0.00864263
								AT4G33440	1.21887	0.00959041		AT1G07320	-1.84948	0.00869483
								AT5G62790	1.1446	0.00959294		AT5G44530	-6.31647	0.00869483
								AT3G07350	2.08783	0.00960271		AT2G20880	-2.88127	0.00876116
								AT4G02280	-1.17471	0.0096051		AT1G28400	-1.50901	0.00888346
								AT5G65360	1.52935	0.00960722		AT5G19940	-1.71141	0.00888346
								AT3G20710	-1.89821	0.00961685		AT2G05950	-4.07508	0.00911544
								AT3G53280	-3.6327	0.00961685		AT3G52960	-1.80286	0.00918638
								AT5G41800	-1.12215	0.00961685		AT1G21390	1.52132	0.00918704
								AT5G09680	-1.12622	0.0096245		AT2G46390	-1.8889	0.00918704
								AT5G59820	-1.6208	0.00964023		AT3G47200	3.35147	0.00918704
								AT3G08950	-1.0973	0.00965583		AT3G49750	-1.62716	0.00918704
								AT5G58350	-1.33263	0.00967448		AT2G21640	1.81099	0.00919237
								AT5G59810	-5.81559	0.00973691		AT4G35250	-1.68796	0.00919237
								AT4G25640	1.05996	0.00981332		AT4G11910	2.10657	0.00934368
								AT2G44280	-1.19135	0.00982489		AT5G44050	2.22616	0.00934368
								AT2G22680	-1.10106	0.00986227		AT5G08280	-1.70564	0.00941404
								AT3G55090	1.63466	0.00987996		AT4G14540	-4.39547	0.00943379
								AT5G53580	1.30633	0.00989697		AT1G11190	2.2147	0.00945061
								AT3G19440	-1.45267	0.00990308		AT4G13420	2.74938	0.00945689
								AT1G61800	-1.95325	0.00992241		ATCG00480	-2.16165	0.00945689
								AT2G37430	-4.05896	0.00992241		AT3G23950	-3.27071	0.00946013
								AT3G25900	1.23089	0.00992241		AT4G13010	-1.39496	0.00946013
								AT1G59800	-1.64846	0.010093		AT2G20890	-1.26053	0.00949
								AT4G12730	1.48426	0.010162		AT2G31020	1.67048	0.00951073
								AT5G23420	1.58124	0.0101863		AT4G22840	2.11566	0.00954449
								AT1G58360	-1.19258	0.0101913		AT1G61320	4.46137	0.00954468
								AT5G64680	-1.30392	0.0101913		AT4G34730	-1.73916	0.00954468
								AT1G50260	-1.40778	0.0102006		AT3G18290	2.24549	0.00957033
								AT3G29370	-3.51745	0.0102083		AT3G10405	-1.87306	0.00965509
								AT1G55370	-3.51117	0.0102261		AT3G14060	2.04947	0.0096678
								AT2G40750	-1.53025	0.010244		AT1G66240	-2.10216	0.00966981
								AT2G02340	-2.74438	0.0102567		AT4G38740	-1.82715	0.00968967
								AT2G28150	1.58117	0.0102567		AT1G22520	-1.86277	0.00969774
								AT5G53230	-1.75569	0.0102567		AT3G08520	-2.07805	0.00969774
								AT5G62180	1.9847	0.0103614		AT4G38700	-6.27135	0.00969774
								AT3G07540	1.04767	0.0103771		AT2G31425	6.78116	0.00970201
								AT5G38990	1.69837	0.0103874		AT1G65610	1.7986	0.00970368
								AT1G73170	1.65263	0.0103926		AT1G67785	-1.86763	0.00970368
								AT1G70310	-1.10004	0.0104276		AT5G50720	-1.68851	0.00970368
								AT4G16190	-1.33895	0.0104501		AT1G73885	-1.46693	0.00970669
								AT3G14880	2.78302	0.0104596		AT1G32700	1.57978	0.0097604
								AT4G14930	-1.51311	0.0104598		AT1G51110	-1.80712	0.0097604
								AT1G17285	-3.13677	0.0105458		AT4G37980	5.62287	0.0097604
								AT2G29440	1.31996	0.0105695		AT5G35370	1.67591	0.0097604
								AT3G16400	1.96298	0.0105695		AT3G46940	-1.63148	0.00980278
								AT3G13433	-3.72939	0.0106161		AT5G64350	-1.69863	0.00984529
								AT3G23245	-5.75705	0.0106161		AT5G22290	1.50266	0.00987314
								AT3G42810	-2.7705	0.0106835		AT2G22425	-1.96394	0.0098739
								AT2G37990	-1.29444	0.0106962		AT5G08141	1.83871	0.00990468
								AT2G43530	2.25402	0.0107374		AT4G33110	-1.68064	0.00990749
								AT5G12870	-2.24148	0.0107374		AT2G27080	-1.63103	0.00995403
								AT5G57640	1.84408	0.0107709		AT2G17810	-1.83612	0.0100027
								AT4G25835	1.58339	0.0108326		AT2G33710	1.99287	0.0100739
								AT4G14280	-5.79104	0.0108379		AT1G04350	-1.44114	0.0101475
								AT5G25110	-1.27353	0.0108451		AT2G23340	-1.99295	0.0101876
								AT1G02390	-5.82507	0.0108783		AT3G57740	2.45636	0.0102487
								AT5G25170	1.23508	0.0108783		AT5G03460	-1.8853	0.0102487
								AT5G41755	-2.56228	0.0108837		AT1G74870	1.37892	0.0102729
								AT5G57310	2.85423	0.0109004		AT5G59490	2.36558	0.0102729
								AT2G32260	1.29083	0.0109195		AT1G50290	-1.76318	0.0102844
								AT1G58410	-2.35679	0.010936		AT1G54200	-1.28883	0.0102844
								AT1G34370	-1.19067	0.010977		AT2G30550	1.42751	0.0102844
								AT2G43440	-2.41557	0.0109811		AT3G61490	-2.32313	0.0102844
								AT3G09922	4.89849	0.0110451		AT4G33470	-1.64244	0.0102844
								AT1G16705	-2.61082	0.0110527		AT1G65230	-2.01729	0.0103704
								AT1G73010	2.55393	0.0110596		AT3G53235	-1.70211	0.0103704
								AT5G64700	3.41406	0.011066		AT1G30110	1.57574	0.0103756
								AT1G72950	-2.07999	0.0110856		AT2G24740	2.24472	0.0103756
								AT3G61820	1.15936	0.0111123		AT1G28290	-1.72532	0.0104441
								AT5G19410	-3.54306	0.0111123		AT5G55640	-1.3853	0.010622
								AT1G52570	-1.51428	0.0111302		AT5G08590	-1.47147	0.0106339
								AT1G64860	1.22595	0.0111315		AT1G68820	1.36647	0.0106868
								AT4G34490	1.25343	0.0111802		AT1G78060	-1.6504	0.0106966
								AT4G35070	1.68942	0.0112291		AT4G17900	1.40161	0.0107028
								AT2G39770	1.27913	0.0112295		AT4G25790	-3.44442	0.0107028
								AT3G10950	-4.01948	0.0112295		AT5G59250	-1.77699	0.0107028
								AT1G68360	1.19943	0.0112655		AT2G22795	-1.62919	0.0107703
								AT4G31410	-1.11929	0.0113648		AT1G32870	1.46734	0.0108921
								AT2G30990	-1.51748	0.0114628		AT5G35170	-1.35585	0.0109021
								AT2G47800	-1.11706	0.0115028		AT5G52220	-1.96085	0.0109021
								AT4G36760	-1.13959	0.0115028		ATCG00340	-1.75626	0.0109674
								AT1G24130	2.32118	0.0115036		AT1G61410	-2.20926	0.0110257
								AT2G44060	1.65367	0.0115344		AT1G60750	6.11025	0.0110407
								AT4G00370	1.34114	0.0115438		AT2G29740	-1.99503	0.0110484
								AT4G33700	1.21333	0.0115438		AT1G48350	-1.51751	0.0111543
								AT2G33800	1.25423	0.0116112		AT3G07568	-1.8344	0.0111543
								AT2G03730	-1.08588	0.011622		AT4G25200	2.43459	0.0112021
								AT4G13540	2.52605	0.011622		AT4G18170	2.11976	0.0112564
								AT5G04885	1.20005	0.0116456		AT2G21170	-1.61212	0.0113797
								AT4G01250	-2.20355	0.0116491		AT1G23310	-1.29687	0.0113984
								AT4G11900	2.50588	0.0116491		AT4G31650	1.90958	0.0113984
								AT2G29470	-1.88976	0.0116534		AT3G21710	1.49066	0.0114442
								AT1G04980	1.49709	0.0116606		AT1G01340	2.24899	0.0114529
								AT3G25250	-1.49788	0.011663		AT4G25080	-1.78109	0.0114529
								AT3G25730	1.29398	0.011698		AT3G01390	-1.73181	0.0116627
								AT1G51710	-0.997738	0.0117393		AT3G45210	-1.64973	0.0116627
								AT5G52450	-1.0969	0.0117422		AT5G47700	-1.78124	0.0116627
								AT2G25690	1.37233	0.0117428		AT4G13520	-1.71584	0.0116867
								AT1G05740	-4.11465	0.011745		AT5G06980	-1.37747	0.0116867
								AT5G67070	1.81242	0.011747		AT3G01600	1.38975	0.0117528
								AT4G31120	-1.20996	0.0117978		AT2G46600	-1.91125	0.0117957
								AT1G14920	2.29627	0.0118357		AT5G24800	1.90945	0.0118038
								AT2G47860	1.25722	0.0118501		AT3G09020	1.46462	0.0118558
								AT1G49720	-1.36125	0.0118541		AT1G68380	6.2529	0.0119906
								AT2G20610	1.45747	0.0118541		AT4G16860	-1.89839	0.0119906
								AT3G59440	1.35821	0.0118853		AT5G59730	-2.04188	0.0119906
								AT5G52580	1.05829	0.0118909		AT3G25530	-1.36589	0.0120323
								AT3G60360	-1.11592	0.011914		AT5G39520	3.30179	0.0120323
								AT5G19670	1.48834	0.0119455		AT2G05765	-1.98637	0.0120899
								AT4G14368	-1.37346	0.0120074		ATMG01380	-3.11068	0.0121534
								AT3G18490	1.16564	0.0120294		AT4G13670	-1.52206	0.0121844
								AT3G19300	1.27389	0.0120521		AT5G33290	2.05147	0.0122955
								AT2G06850	1.2509	0.0120703		AT1G55020	2.24859	0.0123734
								AT5G05290	-3.32119	0.0120813		AT1G57980	1.95972	0.0123734
								AT4G16990	1.56359	0.0121269		AT1G60960	1.38235	0.0123734
								AT1G72510	1.39137	0.0121489		AT1G75500	-1.33677	0.0123734
								AT1G22930	-1.24294	0.0121606		AT2G14095	2.82519	0.0123734
								AT4G36580	-1.33646	0.0121606		AT3G57800	1.86457	0.0123734
								AT1G62290	4.92309	0.0122431		AT4G02970	-2.1806	0.0123902
								AT3G07580	1.28018	0.0122953		AT1G15380	1.45454	0.0125038
								AT5G45900	-1.11899	0.0123397		AT1G48610	-1.63571	0.0125145
								AT5G60400	1.6001	0.0123659		AT3G11020	1.42812	0.0125322
								AT5G04130	-1.52254	0.0123668		AT1G17960	1.58225	0.012571
								AT2G03360	-1.60313	0.0123708		AT2G03850	2.87955	0.012571
								AT4G13800	2.09838	0.0123708		AT4G38060	1.66255	0.012718
								AT3G53380	1.16316	0.0123746		AT3G12345	-1.58821	0.0127333
								AT2G22360	-1.04269	0.0124168		AT3G51880	-1.69541	0.0128551
								AT1G63310	3.00693	0.0124385		AT5G40100	1.5781	0.0128791
								AT4G27730	1.25525	0.0124393		AT5G09830	-1.94235	0.0129615
								AT5G41810	-3.65565	0.0124883		AT5G14440	-1.80442	0.0130481
								AT1G57990	-1.31188	0.0125186		AT1G07890	-1.70312	0.0131388
								AT5G42180	4.84078	0.0125186		AT1G05190	-1.46298	0.0132192
								AT3G51670	1.04651	0.0125735		AT1G76690	1.98896	0.0132192
								AT4G00960	1.7203	0.0125735		AT5G41400	-1.65715	0.0132498
								AT4G36550	-1.73891	0.0125921		AT1G48140	-1.83431	0.0132556
								AT1G49960	-1.60355	0.0126258		AT4G11655	3.0661	0.013432
								AT2G21970	1.31977	0.0126483		AT1G49900	1.37468	0.0134614
								AT2G42760	1.37343	0.0126483		AT5G60730	2.02318	0.0135699
								AT3G51720	1.21103	0.0126483		AT3G11050	-1.65632	0.0135865
								AT1G64220	-2.21585	0.0126808		AT1G61390	2.98459	0.0135923
								AT2G42790	-0.999326	0.0127139		AT4G30330	-1.78309	0.0135923
								AT1G21600	1.06003	0.0127304		AT4G08555	2.27794	0.0136236
								AT4G38390	-2.46153	0.0127575		AT4G18360	1.41238	0.0136651
								AT5G14420	-1.44345	0.0127613		AT5G64180	-1.7623	0.0136856
								AT1G07300	-1.95348	0.0127676		AT1G47128	1.53408	0.0137435
								AT1G28090	1.25789	0.0127885		AT1G52315	1.43573	0.0137563
								AT3G15370	2.7787	0.012805		AT1G68460	-2.01684	0.0137563
								AT1G79470	-1.23436	0.0128522		AT2G29480	2.75937	0.0137563
								AT1G28390	1.14459	0.0128808		AT3G14200	1.48083	0.0137563
								AT3G04530	1.65895	0.0129352		AT4G32770	-1.47332	0.0138963
								AT4G15233	-2.16982	0.0129702		AT5G30510	-1.42255	0.0138963
								AT4G15420	-1.11273	0.0129765		AT3G15450	1.20552	0.0139827
								AT1G71840	-1.21596	0.0129817		AT4G33905	3.3626	0.0141633
								AT1G10040	-2.40415	0.0130261		AT1G52410	-2.21269	0.0142749
								AT1G23010	-2.13613	0.0130389		AT2G28570	1.59294	0.0143101
								AT5G53280	1.3612	0.0130389		AT1G76730	-1.34158	0.014358
								AT3G60530	-1.88435	0.0130389		AT3G53430	-1.7784	0.014358
								AT3G61930	-5.69557	0.0130859		AT4G11070	1.78258	0.014358
								AT5G63670	1.43621	0.0130995		AT5G48490	-6.18562	0.0144135
								AT5G06900	-2.79008	0.0131729		AT1G12200	1.15247	0.0146029
								AT2G24200	1.33896	0.013189		AT3G47050	6.28435	0.0146458
								AT5G19880	-2.09518	0.013189		Novel00182	-2.37852	0.0146458
								AT1G43000	-1.82705	0.0131915		AT1G65730	1.79582	0.0146666
								AT1G79120	-2.53141	0.0133644		AT2G34585	-1.83187	0.0147137
								AT5G49110	-1.21212	0.0134389		AT1G51360	-1.58952	0.0148871
								AT1G13480	-2.75026	0.0134615		AT4G18050	3.12159	0.0148871
								AT5G10930	1.29534	0.0134615		AT3G17190	-3.14699	0.0149565
								AT3G49520	-3.7001	0.0135294		AT4G30670	2.2935	0.0149915
								AT1G57943	-5.19428	0.0135379		AT4G31290	1.81612	0.0149915
								AT3G14850	3.43647	0.0135646		AT5G52730	3.71603	0.0150118
								AT2G38040	1.28915	0.0135671		AT2G23130	-2.53433	0.015057
								AT2G48020	-1.2012	0.0135671		AT1G30370	1.59326	0.0150991
								AT5G53550	1.19426	0.0135671		AT2G42890	1.34813	0.0150991
								AT5G35480	5.59146	0.0135927		AT3G19553	1.65741	0.0150991
								AT1G08430	-1.4635	0.0136437		AT2G15830	2.65104	0.0151209
								AT4G23570	1.27685	0.0136595		AT1G76360	1.37027	0.0152407
								AT4G04790	-1.39182	0.0137179		AT2G27730	-1.72336	0.0152407
								AT4G02220	-1.22974	0.0137567		AT2G02510	-1.62013	0.0153032
								AT1G76180	1.45653	0.0137694		AT4G37890	-1.72638	0.0153086
								AT3G06300	1.52955	0.0137752		AT1G17490	-1.69976	0.0153205
								AT4G34090	1.33441	0.0137946		AT1G64690	-5.6191	0.0153205
								AT5G38530	-1.09328	0.0138169		AT4G40020	2.84922	0.0153205
								AT1G32990	1.19088	0.0138847		AT5G02450	-1.79629	0.0153205
								AT1G62120	1.60979	0.0139136		AT5G15970	-2.46937	0.0153205
								AT5G46700	1.10828	0.0139136		AT2G33855	-2.11212	0.0154611
								AT3G16810	-1.10488	0.0139687		AT2G40880	-1.56095	0.0155735
								AT1G31880	-1.7062	0.0140477		AT2G43500	1.97065	0.0156379
								AT1G12050	-1.19905	0.0140678		AT3G56970	10.1604	0.0156379
								AT3G57680	-2.05731	0.0140824		AT4G18400	-2.0034	0.0156379
								Novel00185	-3.34513	0.0140824		AT5G05710	-1.76755	0.0156379
								AT4G23610	-1.27677	0.0141057		AT5G16010	-1.34446	0.0157526
								AT3G03870	-1.31402	0.014128		AT3G61080	-1.61974	0.0160272
								AT3G20670	1.79026	0.0141396		AT5G15230	-2.39289	0.0160272
								AT1G73260	-2.30351	0.0141399		AT5G24270	2.71283	0.0160272
								AT4G02950	-2.79653	0.0141427		AT5G46600	-2.09603	0.0160272
								AT5G04880	1.23076	0.0141998		AT3G26220	2.7936	0.0160294
								AT2G04710	2.18428	0.0142207		AT5G16810	-1.73546	0.0160442
								AT3G26612	1.22925	0.0142207		AT1G06010	-1.86769	0.0160792
								AT4G13990	1.59146	0.0142207		AT3G53840	-2.29517	0.0161302
								AT1G58280	1.48236	0.0142319		AT3G12910	2.27187	0.0161705
								AT4G23150	-2.45219	0.0143214		AT1G29980	-1.44655	0.0161814
								AT1G15480	-1.12699	0.0143594		AT1G56510	-1.29751	0.0161814
								AT4G34260	1.09566	0.014367		AT2G32830	-1.76132	0.0161814
								AT3G44440	-4.7276	0.0143817		AT4G02520	1.81615	0.0161814
								AT1G77640	-1.67291	0.0144675		AT4G27560	-2.31135	0.0161814
								AT1G61790	1.11906	0.0146452		AT1G13210	1.36065	0.0162749
								AT2G22620	-1.85294	0.0147369		AT1G42480	-1.40517	0.0162749
								AT4G04220	1.38578	0.0147848		AT2G31420	5.01321	0.0162749
								AT1G59970	1.08394	0.0148315		AT3G55420	-1.43021	0.0162749
								AT3G17320	-3.22958	0.0148555		AT4G15110	-1.80563	0.0162749
								AT5G16250	1.5642	0.0149269		AT1G15415	3.63532	0.0164489
								AT5G53486	5.93424	0.0149445		AT1G36675	-3.0969	0.0164489
								AT3G29035	-2.10749	0.0150157		AT4G12750	1.54764	0.0164489
								AT3G17980	-3.0673	0.0150558		AT5G52940	2.95377	0.0164489
								AT1G69730	3.0224	0.0150602		AT5G66480	1.3525	0.0164489
								AT3G21050	-1.58671	0.0150659		AT2G32920	-1.62872	0.0164779
								AT3G05840	1.14995	0.0151417		AT5G61820	1.37201	0.0164779
								AT3G19820	1.21823	0.0151531		AT1G15580	-1.43151	0.0164885
								AT4G00620	-1.25291	0.0151531		AT1G62420	2.11968	0.0164885
								AT2G37150	-1.2047	0.0151576		AT4G37180	-1.39117	0.0164885
								AT1G25260	-1.00659	0.0151824		AT4G21903	2.01977	0.0165585
								AT5G28913	1.23208	0.0151824		AT2G32580	-1.6287	0.0165887
								AT1G09350	3.09835	0.0151981		AT4G33640	-1.57885	0.0165887
								AT5G27771	-4.79487	0.0151981		AT4G06615	-1.8021	0.0167363
								AT1G79520	-1.0373	0.0152643		AT1G49660	-1.43227	0.016767
								AT5G67210	1.96177	0.0152809		AT5G61600	1.46064	0.016767
								AT1G19200	1.5638	0.0154		AT3G06470	-1.39465	0.0171046
								AT4G18440	-1.06955	0.0154		AT1G44000	-1.31218	0.0171305
								AT2G20815	-1.78627	0.0154655		AT4G18197	1.86068	0.0171305
								AT4G39640	-1.41686	0.0154885		AT1G15270	-1.68315	0.0172543
								AT4G30662	-4.84312	0.0155522		AT1G33140	-1.85275	0.0172543
								AT5G22100	-1.15582	0.0155522		AT2G28430	-1.75659	0.0172543
								AT5G47435	1.18315	0.0155522		AT3G61630	1.28634	0.0172543
								AT4G33770	1.36519	0.0156165		AT4G12320	-2.53676	0.0172543
								AT2G06005	1.24611	0.015626		AT1G60450	9.08272	0.0173281
								AT3G58650	1.34843	0.015626		AT2G05632	-1.44407	0.0173807
								AT5G25820	-1.11518	0.015626		AT4G12330	-2.33327	0.0173807
								AT4G08869	-5.73501	0.015634		AT5G19590	-1.60823	0.0173807
								AT1G74210	1.85209	0.0157228		AT2G21870	-1.8604	0.0174737
								AT1G20620	1.21934	0.0157353		AT1G10460	-1.93293	0.017494
								AT4G35920	1.19137	0.0157462		AT1G16160	2.41506	0.017494
								AT5G05300	-1.894	0.0157462		AT2G35820	-1.24015	0.017494
								AT5G51440	-1.65343	0.0157729		AT1G14010	-1.61179	0.0175349
								AT3G07670	1.10954	0.0158163		AT3G56020	-2.04108	0.0175349
								AT5G28630	-2.03263	0.0158373		AT5G12110	-1.57154	0.0175645
								AT5G57660	1.09933	0.0158373		AT1G04660	-1.82391	0.0176627
								AT5G40490	-1.38956	0.0158578		AT4G25300	-1.93615	0.0178333
								AT4G04940	-1.63662	0.0158686		AT1G16920	-1.61336	0.017868
								AT4G33625	1.12576	0.0158686		AT3G43810	-1.60798	0.0178735
								AT1G78780	-1.2228	0.015949		AT5G24210	1.75774	0.0178735
								AT3G13750	1.24373	0.015949		AT3G10590	1.94326	0.0179666
								AT5G66790	-2.81165	0.0159689		AT3G21150	-2.12693	0.0179666
								AT1G48220	-5.06843	0.0159895		AT3G18750	-1.31278	0.0179773
								AT1G27710	-5.64604	0.0160193		AT4G12080	1.38537	0.0180134
								AT4G16745	1.3552	0.0160193		AT4G02160	2.43869	0.0180312
								AT5G24105	1.53173	0.0160193		AT1G01100	-1.8302	0.0181195
								AT1G17870	-1.80422	0.0160648		AT2G27830	1.43572	0.0181195
								AT3G25880	-2.83775	0.0160782		AT3G06433	-1.66452	0.018138
								AT1G52450	-1.25989	0.0161152		AT5G26670	-1.22507	0.018138
								AT5G67350	-1.50162	0.0161343		AT5G48180	1.75615	0.0182325
								AT1G07880	1.13827	0.0161726		AT1G79010	-1.73495	0.0183235
								AT2G23330	-1.19081	0.0161981		AT2G33220	-1.61812	0.0183723
								AT1G61560	-2.4002	0.0163146		AT1G17860	-1.34576	0.0183912
								AT1G11608	6.22734	0.0163384		AT5G51970	-1.36245	0.0186395
								AT4G33270	1.0901	0.0163384		AT5G09660	-1.84337	0.0186738
								AT5G10650	-1.06737	0.0163384		AT3G24506	-1.53788	0.0187578
								AT1G04425	1.79259	0.0164976		AT3G22210	-3.9814	0.0188053
								AT3G07270	1.24368	0.0165043		AT5G54730	1.54134	0.0189769
								AT2G43140	1.55379	0.0165307		AT4G14650	-2.59198	0.0190774
								AT2G19130	-1.25486	0.0165721		AT5G24540	2.04235	0.0190774
								AT4G15630	-4.3695	0.0165721		AT5G62520	2.41303	0.0191121
								AT5G60680	1.36666	0.0165721		AT1G12880	1.75976	0.0191234
								AT3G15950	-3.24799	0.0167677		AT4G34190	-1.26805	0.0192118
								AT3G45650	-1.03106	0.0167677		AT2G18590	-3.37959	0.0192226
								AT2G18650	3.28132	0.0167825		AT4G34220	-1.2915	0.0192226
								AT4G35950	1.18671	0.0167825		AT1G02750	1.28913	0.0193135
								AT5G24040	-2.95956	0.0168396		AT1G12080	-2.58926	0.0193974
								AT2G41010	1.22621	0.0168592		AT4G29570	2.10772	0.0194311
								AT3G53230	-1.16484	0.0169512		AT5G52390	2.37752	0.0194311
								AT1G11360	1.14864	0.0169768		AT2G39470	-2.43177	0.0194704
								AT4G16260	-2.10137	0.0169893		AT2G26150	1.95989	0.0194745
								AT4G33650	-1.33931	0.0169893		AT5G58710	-1.61541	0.0194745
								AT5G46390	1.19057	0.0169958		AT1G56340	-1.60047	0.0194824
								AT2G05845	-4.39242	0.0170094		AT1G69930	1.70885	0.0194824
								AT1G08650	3.96712	0.0170252		AT2G29490	2.34666	0.0194824
								AT3G54930	1.17865	0.0170252		AT3G23560	2.33989	0.0194824
								AT5G64750	-2.54564	0.0171419		AT4G30790	1.70434	0.0195417
								AT1G22370	1.52158	0.0172145		AT1G50180	-1.82895	0.0195807
								AT5G60030	1.48728	0.0172298		AT2G31130	1.47983	0.0195807
								AT4G19500	1.09672	0.0172717		AT3G52380	-1.41572	0.0195807
								AT5G04370	-3.39339	0.0173201		AT1G15175	-3.60633	0.0197281
								AT3G46620	-1.19707	0.0173475		AT3G21890	-3.37511	0.0197445
								AT1G02610	-2.12288	0.0173487		AT4G15802	-1.52643	0.0197445
								AT1G78420	-1.23303	0.0173487		AT5G54080	1.77128	0.0197686
								AT5G38710	-1.31737	0.0173487		AT1G61440	2.50682	0.0199107
								AT5G62130	-1.72849	0.0173487		AT1G78040	-1.46313	0.0199107
								AT5G06140	1.28692	0.0173799		AT4G25890	-1.7838	0.0199483
								AT4G27585	-1.16736	0.0174455		AT1G27030	1.37485	0.0199586
								AT1G73760	-1.26339	0.017478		AT1G75690	-1.57399	0.0200551
								AT3G53850	1.40502	0.017478		AT5G67370	2.29284	0.0202334
								AT1G70100	-1.77465	0.0174905		AT3G57460	2.38965	0.0202654
								AT3G55470	-1.42034	0.0174905		AT5G61390	1.53941	0.0202669
								AT4G17050	1.08904	0.0174957		AT1G24530	-1.28637	0.0202708
								AT5G13870	1.41105	0.017544		AT1G20850	-3.47427	0.0204583
								AT5G35495	5.92256	0.0176023		AT5G61340	-1.81455	0.0204583
								AT3G63380	-1.68523	0.0176038		AT3G21560	-6.07967	0.0204683
								AT4G33020	-4.29039	0.0176324		AT4G21680	1.23063	0.0205091
								AT1G25440	1.39271	0.0176448		AT4G15560	-1.36989	0.0205245
								AT5G41920	1.49461	0.0176812		AT3G12870	-1.90015	0.0205893
								AT5G18500	1.01661	0.0176983		AT3G53730	-1.88037	0.0206412
								AT1G80870	1.22646	0.0177052		AT2G46240	1.23158	0.0206512
								AT1G70420	-1.52223	0.0177283		AT1G14980	-1.6806	0.0207308
								AT5G05980	-0.98545	0.0177283		AT5G17230	-1.2777	0.0209234
								AT5G44110	1.47343	0.0177729		AT5G51070	1.28837	0.0209748
								AT1G64200	1.00965	0.017775		AT1G10470	-1.28346	0.0210633
								AT1G14140	1.46213	0.0178814		AT1G62540	-4.20032	0.0210926
								AT3G17185	1.96572	0.0178814		AT1G73640	-1.16548	0.0210926
								AT2G24780	2.3109	0.0179505		AT5G13320	1.95226	0.0210926
								AT5G47970	1.05307	0.0179641		AT3G06490	2.3136	0.0211632
								AT5G57930	1.41336	0.0179789		AT4G40042	-1.90064	0.0212275
								AT3G26070	1.26392	0.0180092		AT1G22700	-1.46992	0.0212928
								AT4G24750	1.27917	0.0180361		AT5G46570	-1.49777	0.0215313
								AT3G13820	1.86213	0.0180628		AT3G56825	-3.19246	0.0215447
								AT3G51740	1.1634	0.0180628		AT4G19860	1.66054	0.0215741
								AT4G32040	-1.00549	0.0180628		AT5G40395	-3.21109	0.0215741
								AT1G36390	1.20195	0.0181186		AT5G16930	1.81828	0.0216823
								AT2G22870	-1.38064	0.0181316		AT5G62220	-1.27679	0.0217134
								AT3G05290	-1.32163	0.018136		AT2G43540	-1.78944	0.0217192
								AT2G44350	-0.985017	0.0181363		AT1G15385	3.29351	0.0218094
								AT4G12310	2.57637	0.018224		AT3G04790	-1.64762	0.0218409
								AT4G13750	-1.54245	0.0182593		AT5G54560	1.216	0.0218555
								AT2G37410	-1.18799	0.0183918		AT1G35430	-1.99607	0.0219847
								AT3G05640	1.4048	0.018489		AT3G01780	-1.51562	0.0220308
								AT4G03270	-1.54505	0.018491		AT4G00940	1.49453	0.0220728
								AT5G58770	3.28848	0.0186063		AT3G24120	1.2091	0.0220795
								AT1G07720	-2.56211	0.018635		AT3G50270	-3.56131	0.0220795
								AT2G42005	1.92761	0.018635		AT5G62390	-1.50269	0.0220795
								AT1G31460	1.20426	0.0186365		AT5G43300	-2.63201	0.0221263
								AT3G14710	-1.24621	0.0186499		AT1G07820	-1.76578	0.0221899
								AT5G03905	-1.1749	0.0186499		AT1G52110	3.49265	0.0221899
								AT1G16020	1.03853	0.0188105		AT5G17310	-1.23953	0.0221899
								AT1G19170	1.11974	0.0188105		AT1G59640	2.691	0.0222478
								AT1G61860	-2.58784	0.0188105		AT4G06592	-4.14509	0.0223248
								AT3G52570	-1.20487	0.0188105		AT5G55200	1.39731	0.0223248
								AT3G05880	-1.39282	0.0188503		AT5G21020	-1.30501	0.0223684
								AT3G54260	1.12893	0.0188622		AT2G44650	-1.57238	0.0224226
								AT1G19020	-1.73743	0.0188985		AT5G66230	-1.58244	0.0224226
								AT2G41410	1.08002	0.0189246		AT1G33810	-1.46276	0.0225693
								AT3G02550	-1.82789	0.0189883		AT3G26550	2.06976	0.0225693
								AT1G61097	-1.50633	0.0190365		AT5G18360	1.91835	0.0225693
								AT1G58070	2.67205	0.0190382		AT5G46020	-1.55854	0.0225693
								AT3G44890	1.03551	0.0190724		ATCG00710	-2.95658	0.0225693
								AT5G63860	1.07222	0.0191074		AT1G02220	1.67541	0.0226088
								AT5G25340	-3.12461	0.0191079		AT1G20180	1.98775	0.0226088
								AT1G06500	1.59526	0.0191156		AT2G02100	-1.75222	0.0226088
								AT1G48370	1.39965	0.0192135		AT3G30740	-6.25797	0.0226088
								AT3G13432	-1.88087	0.0192135		AT2G47490	-1.31407	0.0226187
								AT2G21660	-0.965252	0.0192472		AT1G60010	-1.51314	0.0227347
								AT3G12110	1.1421	0.0192584		AT1G10585	3.40399	0.0228644
								AT1G74920	1.05966	0.0192993		AT3G11120	-1.89389	0.0228644
								AT5G44780	-1.61953	0.0193469		AT2G03440	-1.29181	0.0228862
								AT2G41150	-1.50269	0.0194433		AT4G16760	1.45936	0.0228862
								AT3G24040	1.159	0.0194433		AT5G60460	-1.72426	0.0229797
								AT1G54020	-3.59363	0.0194928		AT1G03820	-1.21419	0.0230918
								AT4G18430	-2.11035	0.0194994		AT1G21450	1.43138	0.0230918
								AT1G01500	-1.1476	0.019508		AT3G51030	-1.58589	0.0230918
								AT3G08890	1.16251	0.019508		AT5G53420	1.51627	0.0230918
								AT2G46210	1.46296	0.0195244		AT3G22420	-4.0667	0.023189
								AT4G01575	1.21792	0.0195244		AT2G22670	-1.52155	0.0232036
								AT1G21150	1.44495	0.019567		AT2G29630	-1.35196	0.0232398
								AT1G20270	1.02135	0.0196388		AT5G38980	-2.09797	0.0233682
								AT1G72800	-1.68847	0.0197108		AT1G05385	-2.12652	0.023406
								AT1G51055	1.78497	0.0197734		AT4G28140	-2.28765	0.0234397
								AT5G64860	1.69325	0.0197819		AT5G20500	-1.57309	0.0235102
								AT1G69220	-1.15894	0.0198104		AT3G12520	1.57151	0.023545
								AT1G58290	1.33246	0.0198132		AT3G21690	1.57421	0.02356
								AT5G43065	-1.84606	0.0198132		AT5G35065	-2.52317	0.02356
								AT2G32050	-2.20189	0.0199171		AT4G33000	-1.58538	0.0236645
								AT3G09380	-2.2223	0.0199171		AT3G09735	-1.6594	0.0237163
								AT4G22980	1.80575	0.0199171		AT3G60630	-1.36459	0.0238437
								AT1G79860	-5.55494	0.0199373		AT3G11080	2.12534	0.0241021
								AT4G18020	0.933609	0.0199373		AT5G11160	-2.44981	0.0241545
								AT3G01670	2.67327	0.0199794		AT4G32340	-2.55632	0.0242012
								AT3G45740	-1.46703	0.0200371		Novel00007	-1.46457	0.0243081
								AT3G27870	-1.44414	0.0201066		AT2G27720	-1.7435	0.0244314
								AT2G42430	-2.28516	0.0201277		AT1G13950	-1.80249	0.0244738
								AT1G08700	1.19333	0.0201387		AT1G10640	-2.69836	0.0245313
								AT4G18700	1.06719	0.0201407		AT2G41300	-2.29662	0.0245463
								AT3G07030	-1.23402	0.0201502		AT3G45930	-1.88806	0.0245609
								AT3G16770	1.0337	0.0201885		AT3G42186	-3.80214	0.0245671
								AT5G25360	1.17119	0.0202282		AT3G04070	1.16029	0.0246753
								AT5G59910	1.3635	0.0202378		AT4G39140	1.40673	0.0247698
								AT2G33380	6.2844	0.0202424		AT4G20270	-1.7769	0.024816
								AT3G43230	-0.983166	0.0202424		AT5G11210	1.82563	0.0248815
								AT5G46040	-4.25954	0.0202938		AT2G26110	-1.31555	0.0249485
								AT2G34357	-1.09723	0.0203186		AT5G54550	1.58454	0.0250054
								AT5G65970	1.09381	0.0203872		AT2G38340	1.26242	0.0250417
								AT3G29075	1.33282	0.0204279		AT1G45332	1.54554	0.0252583
								AT1G14070	-1.13218	0.020434		AT4G13200	-1.73504	0.0253795
								AT5G55930	-2.23044	0.0204506		AT2G26560	3.87462	0.0254284
								AT1G16430	1.51041	0.0205173		AT1G56580	-1.59192	0.0254368
								AT3G53000	-1.12664	0.0205405		AT1G66820	-1.66072	0.0254368
								AT4G04460	-1.7604	0.0205853		AT1G77000	1.73058	0.0254368
								AT1G10490	-1.30032	0.0206899		AT3G16000	-1.60891	0.0254368
								AT5G41410	-1.07428	0.0206899		AT5G11550	-1.65763	0.0254712
								AT3G55990	-2.30328	0.0207261		AT5G35320	1.36607	0.0254712
								AT5G66440	1.6102	0.0207517		AT3G48340	2.08897	0.0257597
								AT1G55490	1.1176	0.0207676		AT5G38780	-2.96666	0.0257703
								AT1G68060	0.949251	0.0207676		AT1G20430	-1.58418	0.0257867
								AT2G43910	1.41929	0.0207676		AT3G56100	-1.54827	0.0258104
								AT4G36700	-3.31831	0.0207676		AT3G14360	1.78371	0.0259139
								AT5G22270	-2.96635	0.0207699		AT5G48335	-1.51265	0.0259201
								Novel00282	1.93017	0.0207873		AT4G34210	-2.33735	0.0259929
								AT3G26935	1.08118	0.0208694		AT5G36120	-3.0896	0.02601
								AT4G15200	3.67508	0.0209328		AT1G27660	-5.46034	0.0260561
								AT5G57240	-3.33668	0.0209454		AT3G14415	-2.17069	0.0262265
								AT1G04780	-1.23555	0.0209942		AT4G27450	-2.32916	0.0262265
								AT1G45150	-1.09804	0.0209942		AT2G30870	-1.51021	0.0262312
								AT1G66600	1.44064	0.0209942		AT3G52780	2.618	0.0262312
								AT3G46030	1.48157	0.0209942		AT5G43070	-1.58443	0.0262312
								AT5G42765	1.38942	0.0209942		AT5G13980	-1.26621	0.0264273
								Novel00311	2.50523	0.0209942		AT1G72500	-1.19539	0.0265801
								AT1G16850	1.48959	0.020996		AT3G08650	-1.69426	0.0267115
								AT4G02650	-2.70726	0.020996		AT5G03940	-1.34694	0.0267115
								AT5G43570	-3.01164	0.020996		AT5G56170	-1.60589	0.0267115
								AT5G51490	-3.17217	0.020996		AT1G02280	-1.53354	0.0267158
								AT5G18860	-2.47718	0.0210486		AT2G45170	1.45816	0.0267158
								AT1G03620	1.09969	0.0210519		AT3G48800	-1.41285	0.0267158
								AT4G17840	-1.37802	0.0210671		AT5G15130	4.44296	0.0267158
								AT1G61475	-5.62434	0.0210727		AT5G24470	1.75877	0.0267158
								AT1G71100	1.30192	0.0210727		AT5G03890	-2.20373	0.0268623
								AT1G18180	1.24763	0.0210774		AT2G46192	-1.80138	0.0268885
								AT1G33990	-1.14353	0.0210895		AT2G25450	1.53357	0.0269326
								AT4G31730	1.9373	0.0211274		AT2G40920	-1.49013	0.0269756
								AT1G10270	-1.42444	0.0211301		AT2G45860	-1.81367	0.0269756
								AT1G70950	-1.54227	0.0211301		AT3G16330	1.94939	0.0269756
								AT1G73210	1.29268	0.0211301		AT5G05000	-1.60268	0.0269812
								AT4G03470	-2.81541	0.021349		AT1G04630	-1.54978	0.0270335
								AT3G09770	-0.992345	0.0213714		AT1G10970	1.44064	0.0270335
								AT5G13290	1.15514	0.0214283		AT1G14540	2.08421	0.0270335
								AT2G22120	1.28252	0.0214826		ATMG01390	-2.18265	0.0270335
								AT1G71000	-4.99798	0.021507		AT1G04260	-1.70358	0.0271843
								AT4G22990	1.75703	0.0215678		AT2G47320	-1.54359	0.0271843
								AT3G56960	-1.27075	0.0215815		AT3G20310	-1.4354	0.0272826
								AT1G72410	1.15769	0.0216658		AT5G17190	-1.60277	0.0273033
								AT2G18000	-0.987426	0.0217093		AT1G27310	-1.37399	0.0274027
								AT5G64401	-2.60475	0.0217329		AT2G31220	-5.88178	0.0274065
								Novel00004	3.48252	0.0217332		AT5G50210	1.34257	0.0274526
								AT5G06730	-1.70121	0.0217936		AT5G27420	1.8964	0.0274673
								ATCG01020	1.57958	0.0217936		AT2G04450	1.72269	0.0274964
								AT5G53030	-1.21577	0.0218097		AT3G16520	-1.53591	0.0279367
								AT3G09032	1.68547	0.0219029		AT2G17695	-1.44879	0.0279808
								AT2G23808	-5.56907	0.021909		AT1G20693	-1.60508	0.028027
								AT1G22890	-4.6037	0.0219338		AT2G20560	1.26169	0.028029
								AT3G47500	1.19197	0.0219338		AT3G11340	1.62043	0.028108
								AT4G37580	2.962	0.0219383		AT4G02390	1.47515	0.0283079
								AT4G30990	-1.20672	0.0219436		AT5G25190	-1.30504	0.0283512
								AT1G64390	1.03539	0.0219933		AT2G35260	-1.56179	0.0283818
								AT3G66652	-1.11298	0.0221683		AT4G22570	-1.14561	0.0283818
								AT1G69310	-1.22044	0.0221779		AT2G30695	-1.51699	0.0284537
								AT3G62150	-1.53701	0.0221986		AT3G09860	-1.33987	0.0284642
								AT4G04180	-1.1521	0.0221986		AT1G29070	-1.32646	0.0284961
								AT5G19540	-0.903624	0.0221986		AT4G13190	2.07097	0.0285124
								AT1G70220	2.12702	0.0224652		AT2G37180	-1.8023	0.0286578
								AT3G47670	1.53743	0.0225596		AT3G52500	-1.36175	0.0286578
								AT3G47690	1.44268	0.0225844		AT5G57220	2.11635	0.0286578
								AT5G55630	1.1813	0.0225896		AT3G25710	-1.15666	0.0286639
								AT3G04060	-1.00919	0.0225948		AT2G28740	-1.89442	0.0287069
								AT4G31840	1.48331	0.0226118		AT5G47960	-1.66737	0.0288304
								AT1G68300	1.45727	0.0226458		AT2G03010	-1.61884	0.0288568
								AT2G42540	5.22375	0.0226515		AT4G38400	-1.58352	0.0288568
								AT1G74770	-5.50476	0.0227218		AT1G27980	1.34341	0.0289968
								AT3G52760	1.45785	0.0227218		AT5G03260	-3.41824	0.0289982
								AT2G47630	-1.10539	0.0227276		AT3G62110	-1.19797	0.0290386
								AT4G39970	3.04122	0.0227276		AT1G32520	-1.43734	0.0290808
								Novel00244	1.81145	0.0227554		AT5G01840	-2.16585	0.0291107
								AT3G49210	-1.39573	0.0228442		AT1G72490	4.13401	0.0291661
								AT5G61510	1.02629	0.022857		AT4G26060	1.19601	0.0296713
								AT1G76310	1.03505	0.0228968		AT5G13080	1.47839	0.0296713
								AT3G62770	-0.965972	0.0228968		AT3G23805	-1.53372	0.0296796
								AT1G69210	-1.28542	0.0229356		AT5G39610	2.79228	0.0297047
								AT5G53760	-1.44195	0.0230041		AT1G55805	-1.53191	0.029729
								AT1G61370	-1.28598	0.0230096		AT5G11090	-1.33222	0.0297654
								AT3G28330	-3.04915	0.0230138		AT5G27390	-1.52127	0.0297654
								AT5G11410	1.21333	0.0230361		AT4G05200	2.81742	0.0297908
								AT1G30600	1.01297	0.0231022		AT5G65390	1.71422	0.0298068
								AT5G27520	-1.13527	0.0231022		AT1G70970	2.32688	0.0298911
								AT1G02110	1.04216	0.0232499		AT1G06560	1.52243	0.0300321
								AT2G36240	1.22099	0.0232858		AT4G34980	-1.15634	0.0300321
								AT3G25240	2.04479	0.0232858		AT5G25590	-1.26261	0.0300321
								AT1G73750	-2.14492	0.0233048		AT1G19050	-1.45005	0.0300986
								AT3G26410	-1.30436	0.0233048		AT5G09420	1.64248	0.0300986
								AT4G11960	1.06751	0.0233899		ATCG00920	-2.99782	0.0301675
								AT1G33030	-1.04654	0.0234595		AT1G78430	-1.89802	0.0301808
								AT5G66540	-1.08228	0.0234945		AT4G23500	-2.78816	0.0302416
								AT2G27389	-3.69286	0.0235392		AT4G34750	-1.78718	0.0302416
								AT3G18160	-1.91248	0.0235392		AT3G46210	1.40629	0.0302965
								AT3G07070	-3.69577	0.0235834		AT3G27070	2.04712	0.0303727
								AT2G14890	1.56987	0.0235921		AT2G03670	1.73971	0.0304085
								AT2G39380	1.25507	0.023733		AT1G17170	1.64864	0.0304394
								AT1G30060	-5.50723	0.0237373		AT3G13790	1.78712	0.0304394
								AT1G05590	1.11529	0.0237651		ATCG01210	-2.56709	0.0305351
								AT5G04730	-3.40663	0.0237675		Novel00269	-2.1778	0.0305757
								AT5G11240	-1.01577	0.0238468		AT3G27400	-1.09933	0.0306278
								AT3G01810	0.999394	0.0238746		AT5G19290	-1.24642	0.0306278
								AT2G17160	-5.50145	0.0240182		AT5G40670	1.63839	0.0306278
								AT1G49670	-1.19572	0.02402		AT5G53240	1.41223	0.0306278
								AT4G03010	2.20011	0.0240392		AT5G30380	3.00448	0.0308333
								AT4G14200	1.40644	0.0241193		AT5G55090	-2.01912	0.0308642
								AT5G05230	-1.10855	0.0241193		AT1G10682	-1.49504	0.0308969
								AT4G35370	-1.44253	0.0241372		AT5G38310	2.54274	0.0310339
								AT4G11360	-1.15894	0.024139		AT1G56540	2.55678	0.031039
								AT2G03740	-5.51229	0.0241571		AT2G40230	-1.86567	0.0310827
								AT3G47420	1.56527	0.0241692		AT2G16600	-1.60574	0.0310963
								AT4G34110	1.14455	0.0242254		AT2G23420	1.43118	0.031173
								ATCG00220	3.39916	0.0242366		AT1G60525	-1.84696	0.0311853
								AT2G20625	-4.99307	0.0242615		AT4G16695	-1.53683	0.0311853
								AT4G36810	1.15796	0.0242703		AT4G32290	-1.38033	0.0311853
								AT1G17830	1.84767	0.0242853		AT2G28790	-1.52394	0.0312067
								AT5G36925	-1.80358	0.0243384		AT3G15240	1.70043	0.0312239
								AT1G72120	-1.07867	0.0243917		AT3G13010	-2.79223	0.0312361
								AT1G75410	-1.00553	0.024412		AT5G03380	1.30981	0.0312533
								AT1G80690	1.69122	0.0244947		AT5G24318	-1.25315	0.0312533
								AT5G62430	2.20809	0.0244947		AT3G20970	-1.55889	0.031336
								AT3G10370	-1.19336	0.0245335		AT2G32500	-1.64242	0.0316553
								AT5G47140	-0.945041	0.0245338		AT1G47250	-1.5273	0.0317141
								AT4G19950	1.27408	0.0245433		AT2G02680	3.47825	0.0317141
								AT3G06570	1.17132	0.0245445		AT2G36780	2.02494	0.0317141
								AT5G15980	-1.12877	0.0245445		AT1G53070	-1.51663	0.0318323
								AT5G25830	-2.56238	0.0245445		AT5G46350	5.42496	0.0323959
								AT3G19930	1.46677	0.0245547		AT2G30330	-1.61152	0.0324936
								AT3G53190	0.9636	0.0246699		AT5G11260	-1.59496	0.0324972
								AT4G39890	-1.25597	0.0247059		AT1G79450	1.14699	0.0325367
								AT4G26620	1.14739	0.0247406		AT5G10050	-1.58989	0.0325367
								AT2G34300	1.16825	0.0248211		AT4G23720	-1.30944	0.0325672
								AT2G01610	1.08802	0.0249276		AT4G12000	-1.4737	0.0326187
								AT4G37690	1.34705	0.0250673		AT5G14490	1.31191	0.0326197
								AT5G01220	1.56252	0.025187		AT4G03190	1.48049	0.0326224
								AT1G19030	-2.69049	0.0252559		AT1G13610	-1.80566	0.032768
								AT2G25770	-5.50532	0.0252642		AT1G16260	1.43366	0.032768
								AT5G17340	2.56557	0.0253396		AT5G04895	1.94131	0.032768
								AT5G06050	1.26729	0.0254414		AT2G37130	-1.39529	0.0328228
								AT5G62190	-1.11225	0.02547		AT3G09210	-1.45166	0.0328462
								AT1G20810	1.35806	0.0255311		AT5G37770	-1.30435	0.0331031
								AT2G17220	-1.24613	0.0256177		AT5G65020	-1.37429	0.0331771
								AT1G64600	-0.969768	0.0256323		AT2G42820	-2.92685	0.0332824
								AT3G53650	1.47981	0.0256618		AT3G05937	2.08359	0.0332824
								AT3G50210	-0.980167	0.0256949		AT5G01820	1.31353	0.0332824
								AT5G38890	-1.22928	0.0256949		AT4G16820	4.18598	0.0334299
								AT5G61090	2.06227	0.0256949		AT2G27960	-1.31246	0.0335044
								AT3G27580	-1.53894	0.0257451		AT2G38470	1.95307	0.0335044
								AT5G04140	2.27977	0.0257451		AT3G13100	1.74706	0.0335044
								AT4G11470	-4.69194	0.0257947		AT4G17085	-1.78974	0.033512
								AT1G60440	-1.28822	0.0259166		AT1G23870	1.57603	0.0337954
								AT2G02300	-3.53301	0.0260195		AT5G26340	1.53341	0.0337954
								AT1G26640	1.21795	0.0260355		AT2G26870	-6.23181	0.0338282
								AT4G32600	1.19426	0.0260449		AT3G15170	1.462	0.0338988
								AT3G55710	2.85316	0.0261752		AT5G08240	2.09527	0.0338988
								AT1G72430	1.14966	0.0262017		AT5G13770	-1.80177	0.0338988
								AT5G54660	-1.48168	0.0262017		AT3G53740	-1.54284	0.0339298
								AT3G05890	-2.54151	0.0262585		AT4G21160	1.23414	0.0340497
								AT3G03030	-1.24693	0.0263053		AT2G19970	-1.22865	0.0340592
								AT4G39404	1.83434	0.0263053		AT5G40610	-1.48891	0.034063
								AT5G25250	-1.34976	0.0263053		AT2G40765	-1.48637	0.0340641
								AT5G40730	-1.62986	0.0263815		AT5G14320	-1.19047	0.0340641
								AT3G12960	-4.07368	0.0264004		AT1G36370	1.42574	0.0340886
								AT4G24020	-0.978099	0.0264361		AT3G28900	-1.49878	0.0340903
								AT4G29080	1.39102	0.0264361		AT4G39650	3.05011	0.0341714
								AT5G41670	1.09533	0.0264361		AT5G66930	1.40658	0.0342384
								AT5G24990	-1.02345	0.0264929		AT1G74270	-1.52645	0.0342471
								AT1G31190	1.12814	0.0264997		AT1G03870	-1.89695	0.034305
								AT2G15280	1.40442	0.026511		AT1G53780	1.50801	0.034305
								AT4G17610	-1.05627	0.0265306		AT2G14080	1.35319	0.034305
								AT1G76965	-3.69861	0.0265337		AT4G03600	-1.92246	0.034305
								AT2G03880	-1.34539	0.0265548		AT4G37483	-2.80478	0.034362
								AT3G47360	-1.84839	0.0265568		AT5G45930	-1.80891	0.0344386
								AT5G49152	2.64149	0.0266324		AT5G49850	2.38768	0.0344386
								AT1G54460	1.14435	0.0266852		AT2G26130	-1.71633	0.0344431
								AT3G06510	0.948149	0.0266976		AT1G31350	-1.27444	0.0344648
								AT1G76080	1.57579	0.0266981		AT2G02060	1.98147	0.0344648
								AT5G03140	1.63742	0.0266981		AT2G24060	-1.37267	0.0344648
								AT4G33290	-4.99086	0.0267003		AT3G02810	2.67733	0.0344648
								AT3G58750	-1.11308	0.0267665		AT3G10860	-1.47977	0.0344648
								AT5G63130	1.53419	0.0267665		AT3G14220	-1.25237	0.0344648
								AT2G35730	-2.58524	0.02692		AT4G26950	3.36097	0.0344648
								AT3G44830	-4.16552	0.02692		AT4G37660	-1.77884	0.0344648
								AT1G30140	-5.47947	0.0269284		AT5G59780	-2.10768	0.0344648
								AT4G11640	1.34666	0.0269284		AT5G14000	1.06509	0.0344674
								AT1G65960	0.926756	0.0269886		AT2G01530	5.78246	0.0346214
								AT3G06740	1.28945	0.0269886		AT5G24200	2.16238	0.0346214
								AT1G23100	-1.6741	0.0270466		AT4G35450	-1.30705	0.0347792
								AT5G21960	-2.08468	0.0270521		AT1G26420	4.92494	0.0348645
								AT1G30515	1.82709	0.0272017		AT4G15210	-2.13366	0.0348645
								AT2G43850	-1.21794	0.0272846		AT5G49690	1.53542	0.0348766
								AT5G08600	-1.27787	0.0273314		AT5G66130	1.24109	0.0348851
								AT1G52540	1.07734	0.0273368		AT3G01435	-1.43096	0.0349375
								AT1G29965	-4.97449	0.0273483		AT1G06620	2.17567	0.0349907
								AT2G32930	1.10589	0.0273483		AT4G04540	2.17843	0.0349907
								AT3G28890	-3.88201	0.0273483		AT3G02790	-1.47402	0.0350166
								AT4G08850	-1.24006	0.0273483		AT2G38870	-4.21705	0.0350388
								AT5G02840	0.973394	0.0273483		AT5G22800	1.20284	0.0351748
								AT3G44870	-4.07673	0.0274002		AT1G08810	-1.96328	0.0352174
								AT1G10630	1.26604	0.0274181		AT4G12880	-1.33073	0.0352174
								AT1G45130	1.00289	0.0274291		AT5G14550	-1.34991	0.0352174
								AT1G80270	-1.2199	0.0274696		AT5G24655	-1.79996	0.0352174
								AT2G33480	1.69434	0.027481		AT5G54569	-3.24331	0.0352174
								AT3G59530	-1.21265	0.0274864		AT2G23320	1.12289	0.0358561
								AT2G23610	4.22368	0.027499		AT1G04540	-1.4531	0.0358803
								AT2G45820	1.18533	0.027499		AT2G24580	-1.51643	0.0358803
								AT4G36950	-1.87399	0.027499		AT2G36290	-1.20714	0.0359791
								AT1G20490	1.8931	0.0275566		AT5G56200	5.97715	0.0361329
								AT5G06905	-5.42647	0.0275621		AT5G20870	-1.81054	0.0363517
								AT5G43350	2.68748	0.0275642		AT1G27695	-1.79304	0.0365295
								AT5G01340	-1.03733	0.0276058		AT2G36000	-1.46588	0.0368269
								AT4G33380	0.938838	0.0277086		AT5G51920	-1.42364	0.0368425
								AT2G36890	-4.17214	0.0278221		AT3G26100	1.25421	0.0369863
								AT2G31210	-2.1198	0.027824		AT1G02880	1.5724	0.0370163
								AT4G30920	1.31984	0.0278508		AT1G65845	-1.59363	0.0370163
								AT3G02950	1.50147	0.0278899		AT1G76520	1.46245	0.0370163
								AT5G40480	-1.15549	0.0279331		AT3G58990	-4.34453	0.0372332
								AT3G24860	1.45824	0.0281115		AT1G07940	-1.52435	0.0374327
								AT5G16750	-1.07498	0.0281954		AT2G21290	-1.66617	0.0374458
								AT3G14930	1.28738	0.028243		AT5G65690	1.6208	0.0374458
								AT2G41110	1.20626	0.0283268		AT1G21190	-1.4488	0.0374783
								AT5G19970	2.80744	0.028354		AT5G65520	-1.48842	0.0374783
								AT3G04310	1.25002	0.028499		AT2G20480	-1.99299	0.0375179
								AT5G56610	1.12982	0.028499		AT5G04810	-1.4709	0.037521
								AT5G45095	-1.29006	0.0285192		AT1G52720	-1.5575	0.0375736
								AT2G45030	-1.21038	0.0286208		AT1G74060	-1.64749	0.0377022
								AT4G31950	-5.33631	0.0287157		AT1G05570	1.48496	0.0377032
								AT4G24960	1.17738	0.0287574		AT3G56200	1.32961	0.0377096
								AT5G37780	1.43024	0.0287926		AT1G61667	-1.46524	0.037963
								AT5G04220	-1.15814	0.0288194		AT4G38460	-1.29268	0.037963
								AT3G07610	-1.00286	0.0289349		AT1G28050	1.23764	0.0380945
								AT2G24681	-2.79583	0.0289369		AT3G54560	-1.44927	0.0381446
								AT4G33860	-4.15606	0.0290248		AT5G17670	-1.53296	0.0381446
								AT2G15390	-4.66438	0.0290768		AT1G46480	-1.15812	0.0381528
								AT3G14860	0.987026	0.0290768		AT4G08290	5.64764	0.0382556
								AT3G53180	0.937173	0.0291527		AT4G00210	2.58553	0.0385261
								AT1G74150	-1.37554	0.0291768		AT1G79180	1.21974	0.0385389
								AT2G03340	-1.00187	0.029232		AT2G20990	-1.48569	0.0385916
								AT3G29200	-0.950839	0.0292684		AT1G74310	1.47561	0.0387277
								AT3G60760	-5.59597	0.0292684		AT3G60100	2.78927	0.0387277
								AT2G07170	1.15628	0.0292877		AT2G38823	1.58875	0.0389257
								AT2G01910	1.25613	0.0293439		AT3G26618	-1.20327	0.0389257
								AT4G04470	-1.50249	0.0293733		AT1G75290	4.98963	0.0390104
								AT1G52430	-1.69872	0.0294296		AT5G07100	1.58026	0.0390581
								AT1G77680	1.17733	0.0294296		AT5G43450	1.80136	0.0390714
								AT3G07650	-1.26988	0.0294333		AT2G02390	1.47722	0.0391866
								AT1G66150	-0.930899	0.0294818		AT5G22608	-1.50371	0.0391866
								AT2G01890	1.12737	0.0294989		AT3G11402	3.02737	0.0392354
								AT4G29590	1.30503	0.0295151		AT3G55515	-1.41496	0.0392354
								AT3G56040	1.50136	0.0295163		AT5G27840	1.40564	0.0395057
								AT1G19380	1.17789	0.0295526		AT3G59840	-1.53668	0.0396125
								AT5G22250	-1.33357	0.0295526		AT1G06530	-1.72824	0.0397112
								AT2G41220	-1.11138	0.0296054		AT2G27710	-1.56565	0.0397112
								AT3G16720	-0.920239	0.0296101		AT3G62400	-1.61041	0.0397525
								AT1G26410	-5.98614	0.0296642		AT3G57660	1.68693	0.0397546
								AT3G22750	1.00703	0.0296642		AT3G15680	-3.59626	0.0398281
								AT3G10190	1.48214	0.0296912		AT4G30996	-1.29461	0.0398281
								AT1G51960	-2.56331	0.0297204		AT4G35180	1.90773	0.0398281
								AT1G30760	-1.44579	0.0297451		AT5G50550	2.92017	0.0401034
								AT1G24460	-1.35721	0.0297544		AT5G59880	-1.35392	0.040194
								AT3G06145	1.89386	0.0298912		AT4G20360	-1.04679	0.0402097
								AT2G39780	0.961872	0.0299541		AT5G67450	1.91872	0.0402097
								AT3G05625	1.61917	0.0300494		AT1G27330	-1.39803	0.0402878
								AT3G30775	-1.03099	0.0301319		AT1G72700	1.16151	0.0402878
								AT4G05018	-1.60818	0.0301319		AT1G73630	-2.07606	0.0402878
								AT3G61460	1.15566	0.0301683		AT5G57980	3.12138	0.0402878
								AT4G29050	-1.42567	0.0302069		AT3G32195	1.25013	0.0404748
								AT4G27570	-5.44534	0.030313		AT3G53750	-1.23715	0.0404748
								AT2G39725	-1.15137	0.030323		AT1G05490	1.15006	0.0405141
								AT1G69070	-1.47093	0.0303529		AT1G61180	1.74144	0.0405141
								AT3G47430	3.47315	0.0303543		AT5G50790	-1.94451	0.0405141
								AT4G31810	-1.04325	0.0303543		AT3G03270	-1.67999	0.0406648
								AT5G50136	-4.93082	0.0304923		AT1G16640	-1.42071	0.0407242
								AT3G08510	1.06245	0.0305457		AT1G77990	-2.22785	0.0407242
								AT1G23490	1.31471	0.0305614		AT4G05120	1.20831	0.0407242
								AT5G44569	1.72302	0.0305614		AT1G22270	-1.71305	0.0409039
								AT1G22230	1.24596	0.030584		AT1G66140	-1.40252	0.0409748
								AT1G31335	1.89908	0.0307317		AT2G36990	-1.22207	0.0410248
								AT2G02610	-3.56505	0.0307317		AT2G34390	-1.42183	0.0411373
								AT5G01335	-1.84904	0.0308164		AT5G37980	1.38614	0.0411373
								AT3G03860	1.15602	0.0309153		AT2G41705	1.21634	0.0414193
								AT2G01990	1.18621	0.0310053		AT3G18950	1.85097	0.0414885
								AT1G18130	5.4074	0.0310323		AT5G58670	1.37252	0.0414885
								AT1G31820	-1.29109	0.0310856		AT3G25655	5.61439	0.0415904
								AT1G56150	1.83825	0.0311214		AT5G15120	1.32728	0.0417296
								AT1G23160	-2.43774	0.0311719		AT1G27435	-1.36525	0.0419085
								AT5G39840	-1.34927	0.0311719		AT3G56650	-1.50941	0.0419499
								AT4G16790	1.50667	0.0312018		AT4G27580	2.12953	0.0419499
								AT1G77570	-1.41471	0.0312206		AT5G66900	-1.33601	0.0419499
								AT1G14520	-0.942624	0.0312533		AT5G16230	-2.0604	0.0419861
								AT1G80030	1.0429	0.0312533		AT4G27010	1.95189	0.0420059
								AT3G14660	0.971904	0.0312584		AT1G64700	-1.43231	0.0420139
								AT1G34210	1.30578	0.0312916		AT1G44350	2.11206	0.0420225
								AT4G02320	-4.59967	0.0312962		AT5G65210	1.13252	0.0420356
								AT1G08180	1.57003	0.0313489		AT4G39740	1.47045	0.0420703
								AT1G52565	-1.30326	0.0313489		AT3G13090	1.75993	0.0422995
								AT4G27830	-0.896712	0.0313736		AT1G68220	-1.36447	0.0423343
								AT1G53190	1.12736	0.0313794		AT3G48990	1.11188	0.0423343
								AT3G05345	1.32434	0.0314734		AT5G27700	-1.67676	0.0423343
								AT3G19960	0.959291	0.0314734		AT4G27950	-1.26906	0.042437
								AT3G59210	-1.07009	0.0314734		AT1G66350	-1.43176	0.0424628
								AT4G02400	-1.55818	0.0314907		AT5G52050	1.61709	0.0424628
								AT5G14565	1.76662	0.0314907		AT1G01840	-2.51693	0.0424671
								AT3G23610	-1.4166	0.0316903		AT1G09680	1.89845	0.0424671
								AT5G43440	-1.18295	0.031697		AT4G01915	-1.4768	0.0425475
								AT1G60600	1.39002	0.0317345		AT1G13650	-6.23287	0.0426627
								AT1G09310	-4.27334	0.031801		AT1G51800	1.80459	0.0426627
								AT1G15730	1.0439	0.031801		AT3G22133	-5.82349	0.0426627
								AT1G23080	1.02504	0.031801		AT4G11740	1.33838	0.0426627
								AT1G53490	-1.55941	0.0318878		AT5G06450	-1.67521	0.0426627
								AT3G01660	1.58537	0.0319143		AT5G14910	-1.3061	0.0427182
								AT1G33240	1.69209	0.0321075		AT1G68890	-1.7619	0.0427853
								AT1G61160	-4.86634	0.0322494		AT3G20440	1.96121	0.0427853
								AT5G20070	1.05735	0.0322494		AT4G30150	1.60408	0.0427853
								AT3G18610	-1.10834	0.0323532		ATCG00550	-2.6082	0.0427853
								AT4G33160	1.27648	0.0323862		AT1G04100	1.45247	0.0428523
								AT1G19970	1.15668	0.0324506		AT1G55190	-1.56822	0.0428523
								AT5G42440	-1.38099	0.0324506		AT3G14420	-2.86002	0.0428523
								AT4G22212	1.90251	0.0324668		AT5G03790	-1.71145	0.0428523
								AT1G05100	1.89659	0.0325108		AT2G37070	2.06762	0.0428917
								AT4G31550	-1.56511	0.0325359		AT3G13000	-1.56449	0.0430002
								AT1G19300	1.24819	0.0325603		AT5G65160	-1.13697	0.0430002
								AT1G77500	-1.24179	0.0325603		AT3G23090	-1.13387	0.0431204
								AT2G32235	-1.12493	0.0325603		AT4G33565	1.23388	0.0432577
								AT1G04110	-4.15343	0.0326062		AT5G01620	-1.5989	0.0432621
								AT1G14820	1.20301	0.0326062		AT1G47960	-1.89466	0.0433965
								AT1G16500	1.60995	0.0326062		Novel00155	5.0891	0.0434544
								AT1G41830	1.13152	0.0326062		AT5G63970	1.379	0.0439881
								AT2G19610	-1.45567	0.0326885		AT4G26255	3.37067	0.0441532
								AT2G29050	1.11369	0.0326885		AT2G31200	-1.47269	0.0442096
								AT5G18350	-5.438	0.032724		AT3G25600	-1.42424	0.0444374
								AT4G20830	0.903645	0.0327247		AT1G30250	-2.3649	0.044503
								AT5G58640	1.20766	0.0327247		AT4G08480	1.37611	0.044503
								AT1G04310	1.16115	0.0327389		AT4G20970	4.56278	0.044503
								AT1G47200	1.2616	0.0327389		AT1G52280	-1.36654	0.0446439
								AT5G59920	1.19601	0.0327424		AT4G15760	5.04341	0.0446439
								AT5G03780	-1.01099	0.0327937		AT5G63750	1.16495	0.0446439
								AT5G49440	0.852936	0.0328194		AT1G27120	-1.3298	0.0446636
								AT5G65040	-1.54898	0.0328378		AT2G04170	3.65439	0.0446636
								AT1G33080	2.74005	0.0328582		AT2G28110	1.82126	0.0446636
								AT1G37130	0.982429	0.0329769		AT3G02900	-1.40687	0.0446636
								AT1G19230	-2.35012	0.0329968		AT4G04925	-1.30479	0.0446636
								AT4G26270	-0.918701	0.0330247		AT4G09320	-1.56099	0.0446636
								AT1G68760	1.03111	0.0330963		AT4G23230	1.61281	0.0447363
								AT4G33666	-2.9989	0.0331563		AT5G54145	-1.5516	0.0447363
								AT4G38430	0.968169	0.0331593		AT1G69790	1.42017	0.0448429
								AT1G49320	1.03538	0.0332077		AT4G14342	-1.49555	0.0448429
								AT1G62130	-1.41452	0.0332077		AT4G33560	-1.66113	0.0448429
								AT2G15890	1.0426	0.0332077		AT2G45630	-1.23043	0.0448533
								AT5G64880	1.38418	0.0332077		AT3G60390	-1.4314	0.0450395
								AT1G30260	1.80081	0.0332403		AT1G80160	1.99935	0.0450587
								AT1G53645	-0.933589	0.0332403		AT1G07010	-1.38392	0.0450935
								AT3G49320	-1.01576	0.0332403		AT4G19720	3.67703	0.0452081
								AT1G55040	-1.5526	0.0332753		AT1G32940	1.54963	0.0454043
								AT5G66658	1.37776	0.0332753		AT1G05700	-1.75391	0.0454554
								AT3G54080	0.936936	0.0333523		AT1G60095	3.32174	0.0454554
								AT4G39860	0.906096	0.0333523		AT4G37295	5.00954	0.0454554
								AT5G15330	-1.51254	0.0333523		AT5G10290	-1.26366	0.0454554
								AT5G45700	1.37222	0.0333523		AT5G48370	1.33525	0.0454554
								AT5G51550	0.863093	0.0334096		AT1G71920	-1.50971	0.0454597
								AT1G68830	0.892318	0.0334177		AT2G46820	-1.13076	0.0454597
								AT3G57830	1.3927	0.0335152		AT2G43650	1.30087	0.0455247
								AT1G32740	1.50017	0.0335334		AT3G24030	-1.36073	0.0455247
								AT2G42210	1.13755	0.0335644		AT2G02430	-2.71824	0.0455276
								AT4G34200	1.14086	0.0335644		AT1G72416	1.32928	0.045804
								AT5G26970	1.85449	0.0335644		AT1G20010	-1.94618	0.0458215
								AT5G67300	1.32094	0.0335644		AT3G08610	-1.371	0.0461516
								AT2G29410	-5.42095	0.0335655		AT5G61790	-1.27222	0.0463032
								AT5G63900	-2.35866	0.0335655		AT5G09270	1.39939	0.0466386
								AT5G41160	-2.2921	0.0336016		AT3G07950	-1.22993	0.0466636
								AT2G33150	-0.963803	0.0336326		AT1G23760	1.70985	0.0467064
								AT3G45965	-5.62265	0.0338773		Novel00200	-3.16924	0.0467064
								AT1G55610	1.31247	0.0339886		AT4G24110	-1.31467	0.0467964
								AT4G34230	1.24747	0.0340026		AT2G40480	-1.14089	0.0469974
								AT5G65480	1.29082	0.0340059		AT2G47950	-3.88133	0.0470804
								AT5G36890	-0.990882	0.0340242		AT1G63010	1.31449	0.0472231
								AT2G34500	-2.45061	0.0340633		AT5G25920	1.91801	0.0472231
								AT4G21860	1.325	0.0341027		AT1G19140	-1.16982	0.0472416
								AT5G67600	-1.51297	0.0341452		AT4G12570	1.33676	0.0473867
								AT5G44600	1.42447	0.0342104		AT5G42250	1.58329	0.0474429
								AT2G14750	-0.940432	0.0343726		AT1G78630	-1.31935	0.0474755
								AT1G51270	0.874445	0.0343948		AT3G50440	-2.02109	0.0475277
								AT5G62580	0.94811	0.0345389		AT5G62770	-1.38599	0.0475277
								AT1G70400	-1.22914	0.034781		AT1G60730	1.20714	0.0475371
								AT5G57840	-1.34198	0.0348408		AT4G01310	-1.15597	0.0475371
								AT2G39410	-2.28164	0.0349095		AT1G69740	-1.25012	0.0476069
								AT5G62550	0.969175	0.0350741		AT1G21400	1.51337	0.0476989
								AT1G47880	-4.39203	0.0351025		AT5G23120	-1.32487	0.0476989
								AT1G16300	-1.13267	0.0351038		AT5G25350	1.60629	0.0476989
								AT4G00930	-1.07129	0.0351175		AT3G08010	-1.42221	0.0477954
								AT3G23110	1.74326	0.0351297		AT2G29960	-1.32598	0.0478353
								AT3G16040	-4.09034	0.035274		AT3G29020	3.21713	0.0478353
								AT1G13530	-3.39507	0.035309		AT3G07430	-1.32376	0.0479561
								AT2G16060	1.24466	0.035311		AT4G22690	-1.40183	0.0479762
								ATCG00360	1.63488	0.0353375		AT3G51000	1.11282	0.047993
								AT3G02120	1.40281	0.035415		AT4G12450	-1.68602	0.0480192
								AT3G55910	-1.09101	0.0355294		AT3G18510	-1.66996	0.0480271
								AT1G13370	1.33923	0.0355609		AT3G28070	-2.42653	0.0486466
								AT5G19490	-1.45456	0.0355759		AT3G54820	-1.28504	0.048676
								AT3G08810	1.29898	0.0356943		AT5G60300	1.34731	0.0488013
								AT3G18090	1.30806	0.0356943		AT1G73650	-1.13487	0.0488092
								AT4G18790	2.08467	0.0357581		AT3G10400	-1.46969	0.0488092
								AT4G27600	0.975255	0.0357581		AT5G07900	-1.83486	0.0488092
								AT3G14680	-1.57963	0.0357821		AT1G75280	1.85274	0.0489362
								AT5G60600	1.15894	0.0358095		AT3G23970	-1.35292	0.0489684
								AT2G42290	1.15816	0.0358138		AT4G29060	-1.4229	0.0489684
								AT4G28190	1.13333	0.0358138		AT1G02140	-1.3329	0.04901
								AT1G77700	5.43719	0.035826		ATMG00030	-2.05496	0.0490625
								AT1G19040	-2.85202	0.0358598		AT4G14560	-1.29002	0.0490734
								AT2G47140	-2.70556	0.0358783		AT4G37200	-1.47078	0.0490734
								AT3G22930	1.37123	0.0359078		AT1G15290	-1.23022	0.0492726
								AT2G27505	-3.05617	0.0359212		AT2G10590	-1.86823	0.0492726
								AT2G46530	1.53132	0.0359212		AT4G24000	1.96488	0.0492726
								AT5G11900	1.01424	0.0360439		AT5G39950	-1.47063	0.0492726
								AT1G55840	-0.880906	0.036085		AT5G50400	1.13515	0.0493302
								AT1G27340	1.13922	0.0362521		AT2G19580	-1.65354	0.0493357
								AT5G53890	1.29431	0.0363206		AT3G05350	1.58713	0.0493373
								AT3G55450	-1.04732	0.0363314		AT3G52150	-1.31712	0.0493675
								AT2G27650	-4.71356	0.0363809		AT3G56800	-1.31948	0.0493769
								AT3G23790	-1.2805	0.0363809		AT2G15580	-1.41367	0.0494282
								AT3G29575	1.47928	0.0363809		AT2G36440	3.52105	0.0494384
								AT4G23100	1.04184	0.0363809		AT3G14770	-1.26051	0.0494384
								AT3G03610	-1.31615	0.0364007		AT3G23230	3.59788	0.0494384
								AT4G26560	-3.44557	0.0364007		AT3G50900	1.75392	0.0494384
								AT1G30680	-0.929923	0.0366312		AT5G54470	-1.85874	0.0494384
								AT5G26660	-1.25101	0.0366312		AT1G02260	1.78489	0.0494474
								AT1G22040	-1.09374	0.0366602		AT2G05910	1.46159	0.0495162
								AT2G03505	3.0858	0.0368131		AT3G62590	1.51552	0.0496095
								AT3G05760	1.4867	0.0368765		AT5G20130	-1.616	0.0496152
								AT4G33540	-1.11719	0.0369223		AT4G33420	1.78499	0.0496413
								AT1G01970	1.18282	0.0369473		AT1G26770	-1.82295	0.0496467
								AT2G01670	0.998513	0.0370562		AT1G51380	1.31837	0.0496467
								AT1G11840	0.878235	0.0370761		AT5G56090	1.59475	0.0496589
								AT3G23710	-1.17957	0.0371217		AT3G27630	-1.65419	0.0496811
								AT5G03240	-0.903386	0.0371217		AT5G26920	1.71835	0.0496985
								AT4G15130	1.44084	0.0372592		AT2G29670	1.28646	0.0498466
								AT1G77550	-1.44283	0.0372955		AT2G15060	2.77238	0.0499277
								AT3G50550	1.45403	0.0373541		AT3G16100	-1.34732	0.0499525
								AT1G17460	-0.922266	0.0375069
								AT1G16670	-1.01686	0.0375122
								AT5G66080	-1.74183	0.0375322
								AT1G07910	-1.14985	0.0375382
								AT3G07770	-0.984501	0.0375544
								AT3G46730	-1.93938	0.0375771
								AT4G29120	1.11287	0.0376539
								AT3G44880	-0.897669	0.0377462
								AT5G49750	-4.3904	0.0377734
								AT2G40400	0.973083	0.037813
								AT3G62330	-0.95235	0.0378638
								AT2G07693	2.37533	0.0378826
								AT3G57190	1.14938	0.0378882
								AT5G55180	0.933367	0.0379491
								AT3G55070	-1.20218	0.0379856
								AT1G04900	-1.13108	0.0380736
								AT4G16110	-1.74779	0.0380736
								AT4G00380	1.31621	0.0381129
								AT1G13820	1.01673	0.0382684
								AT1G22850	0.992341	0.0382684
								AT1G56080	-1.10139	0.0382684
								AT3G53720	1.90515	0.0382684
								AT4G10130	1.49322	0.0382684
								AT4G16620	-1.73142	0.0382684
								AT5G08410	1.66094	0.0384802
								AT1G48400	-1.08056	0.0385153
								AT5G15350	1.18526	0.0385153
								AT2G45530	1.34544	0.0385218
								AT5G07990	1.57098	0.0385633
								AT5G61830	1.23706	0.0385633
								AT1G69230	3.23002	0.0386451
								AT4G13590	1.02671	0.0386535
								AT1G69900	-1.3509	0.0386649
								AT4G30290	1.58073	0.0386649
								AT5G62170	1.205	0.0386649
								AT4G21840	-3.83375	0.0387247
								AT4G34300	-2.41573	0.0387247
								AT5G56270	-1.40425	0.0387247
								AT1G03220	0.916319	0.0387347
								AT2G38720	1.05668	0.0388117
								AT4G04920	-1.30992	0.0388117
								AT5G61360	-1.15884	0.0388117
								AT5G15640	-1.16746	0.0389361
								AT1G11220	1.14998	0.0390354
								AT3G21295	-1.24257	0.0390354
								AT1G50575	1.06502	0.039045
								AT2G27740	3.74497	0.0390494
								AT5G47635	-4.84548	0.0390628
								AT2G33210	-1.16704	0.0391516
								AT3G21420	-1.34444	0.0391516
								AT3G60380	0.971261	0.0391516
								AT3G09570	1.04565	0.0392497
								AT5G59845	-1.52182	0.0394048
								ATCG00140	1.78243	0.0394048
								AT2G34860	1.21153	0.0394049
								AT1G02190	-4.4421	0.0394087
								AT1G07750	0.935287	0.0394087
								AT1G64060	-1.41758	0.0394544
								AT5G48375	-1.97451	0.0395873
								AT1G48330	5.04453	0.0397347
								AT5G47180	-1.15887	0.0398573
								AT5G19770	1.07791	0.0398782
								AT1G31970	-1.08501	0.0399243
								AT3G04410	-3.07374	0.0400414
								AT1G06730	0.997331	0.0400435
								AT4G11500	-5.47793	0.0400474
								AT1G11915	5.68201	0.0400673
								AT1G47750	1.31226	0.0400673
								AT3G19580	-1.1612	0.0400673
								AT3G12145	1.15489	0.0400902
								AT3G43510	-1.13962	0.0400902
								AT5G01550	-3.15718	0.0400961
								AT1G04945	-1.01248	0.0401197
								AT1G07250	1.42679	0.0401205
								AT3G17020	0.94597	0.0401751
								AT2G35130	3.66667	0.0403464
								AT3G21240	-0.95941	0.0403499
								AT3G10020	1.56016	0.0403554
								AT4G26840	1.29033	0.0403554
								AT5G66830	-1.89858	0.0404159
								AT4G31500	0.971977	0.0404472
								AT5G13150	-1.41324	0.040548
								AT5G56740	1.32064	0.040557
								AT2G17390	1.07535	0.0406031
								AT4G35580	-1.07398	0.0406031
								AT5G14700	-1.53698	0.0406031
								AT5G14470	-1.70092	0.0407562
								AT4G24480	-4.05865	0.0407571
								AT4G28570	-0.923762	0.0408544
								AT3G26690	-1.1673	0.04093
								AT3G02240	-2.44959	0.0409313
								AT3G11700	0.904748	0.0409313
								AT5G42130	1.11551	0.0409313
								AT1G71790	1.13733	0.0410311
								AT4G01560	-0.911459	0.0410311
								AT2G44260	6.16952	0.0410753
								AT1G01560	-1.18903	0.0411251
								AT1G15300	-1.65384	0.0412508
								AT3G57790	1.27972	0.0413309
								AT3G23580	-1.09291	0.0413751
								AT3G20470	5.72514	0.0414104
								AT5G65510	-1.66432	0.0414104
								AT1G52460	1.45939	0.0414727
								AT4G32390	1.13835	0.0415566
								AT1G28550	-5.32573	0.0416094
								AT1G11440	1.22649	0.0418445
								AT5G03350	2.77425	0.0418445
								AT3G14600	-0.923958	0.0420002
								AT1G63720	-1.34041	0.0420319
								AT1G73700	-1.45051	0.0420843
								AT2G22460	-2.71063	0.0420939
								AT1G57620	1.08258	0.0421193
								AT3G48790	-1.34163	0.0422117
								AT4G09350	3.26704	0.0422117
								AT1G32583	-1.22988	0.0422896
								AT2G40800	1.16602	0.0422896
								AT4G15160	2.12633	0.0422896
								Novel00101	-4.25238	0.0422896
								AT3G28920	1.57162	0.0423534
								AT2G38360	1.27349	0.0425475
								AT1G63660	-1.04423	0.0425758
								AT1G63360	1.51593	0.0426198
								AT5G58210	-0.927467	0.0427345
								AT3G13480	1.27178	0.042768
								AT1G51790	-3.23143	0.042832
								AT2G24790	0.844718	0.042862
								AT1G27320	-1.08199	0.0428659
								AT2G33530	0.967317	0.0428659
								AT5G04235	-1.36102	0.0428659
								AT5G13790	1.24499	0.0428858
								AT3G28220	-5.32545	0.0429101
								AT3G53560	1.0037	0.0429101
								AT1G80560	0.965375	0.042955
								AT1G10530	-1.50098	0.0431678
								AT2G20230	1.1048	0.043243
								AT5G54510	0.921695	0.0433671
								AT2G03540	-2.07471	0.0434444
								AT1G34260	-1.20598	0.0436242
								AT5G11030	1.03303	0.0436242
								AT5G14050	-1.24477	0.0436242
								AT1G09970	0.984388	0.0436265
								AT3G45443	1.15577	0.0436265
								AT3G08590	-0.826432	0.043666
								AT4G18280	1.00795	0.0437014
								AT1G19990	1.33918	0.0437592
								AT5G10350	1.19822	0.0437605
								AT3G15020	-1.0629	0.0437943
								AT1G04770	1.71516	0.0438836
								AT2G32960	1.13597	0.0438836
								AT1G08165	4.42766	0.0439451
								AT3G20110	-4.30132	0.0440607
								AT1G28570	-1.02567	0.0441137
								AT1G74970	1.29104	0.0441137
								AT3G18930	1.28973	0.0441137
								AT5G41680	-2.44895	0.0441553
								AT5G40390	1.12178	0.0441846
								AT5G47520	1.19471	0.0441846
								AT1G29670	-3.46921	0.0443068
								AT4G11000	-2.92901	0.0443075
								AT5G01180	-3.06274	0.0443075
								AT5G12320	1.28922	0.0443215
								AT4G17280	-2.28582	0.0443506
								AT5G10560	0.977656	0.0445376
								AT3G13690	-1.17764	0.0445918
								AT1G52618	1.70625	0.0446254
								AT1G80360	1.22748	0.0446632
								AT3G54040	0.931528	0.0446632
								AT5G57370	1.00261	0.0446632
								AT1G69680	-1.18152	0.0447604
								AT2G19240	-1.28751	0.0447604
								AT2G19900	-5.24332	0.0447604
								AT3G13940	-1.00977	0.0447604
								AT3G50860	1.0663	0.0447604
								AT2G23150	-0.955477	0.0447675
								AT4G23670	-3.41211	0.0448535
								AT3G06440	1.03993	0.044918
								AT2G47200	-5.30143	0.0449716
								AT2G26670	-1.10934	0.0450446
								AT1G05575	-1.82023	0.0450528
								AT3G56730	-2.86101	0.0450528
								AT2G32800	-1.23811	0.0450626
								AT1G70700	3.22805	0.0450705
								AT5G45180	-5.3078	0.0450858
								AT5G47445	1.42626	0.0451064
								AT5G64230	-0.831769	0.0452105
								AT1G03850	-1.29497	0.0452633
								AT1G17145	-1.18414	0.0452647
								AT4G28340	-4.68132	0.04538
								AT1G51760	-1.16893	0.0454047
								AT5G01520	-2.00827	0.0454047
								AT5G39580	-1.59462	0.0454047
								AT4G23030	-4.98222	0.0454132
								AT3G09480	1.26314	0.0454199
								AT5G19600	-1.00626	0.0454336
								AT3G05360	-1.0681	0.0454412
								AT3G55890	-1.08366	0.0455472
								AT4G23450	-0.988305	0.0455472
								AT1G64820	-2.76295	0.0455535
								AT5G45990	-0.94097	0.0455535
								AT4G15710	3.40731	0.0458809
								AT5G62050	-0.866646	0.0458809
								AT2G02570	0.971352	0.0459053
								AT2G18690	-1.21669	0.0459053
								AT2G30400	-1.61991	0.0459053
								AT3G14190	0.997379	0.0459053
								AT3G17800	-1.0014	0.0459415
								AT1G29820	0.92414	0.0459555
								AT3G58150	-1.52821	0.0460008
								AT5G01225	-3.96384	0.0460046
								AT5G20650	1.19455	0.0460314
								AT3G08980	-1.13692	0.0462397
								Novel00268	2.34374	0.0464033
								AT5G54490	1.36752	0.0464273
								AT4G04770	0.882512	0.0465282
								AT5G06670	1.25073	0.0465282
								AT5G09980	-1.76681	0.0465282
								AT5G36170	1.21964	0.0465282
								AT5G58690	-1.08032	0.0465282
								AT5G64810	-0.970485	0.0465282
								AT2G17630	0.986449	0.0465667
								AT3G25100	1.4448	0.0465667
								AT5G49010	1.17892	0.0465873
								AT5G06660	1.16233	0.0466657
								AT2G39980	1.53198	0.0466693
								AT5G08185	1.35227	0.0466693
								AT1G55850	-1.05015	0.046701
								AT3G63310	-1.03304	0.046701
								AT5G47650	-1.02876	0.0467171
								AT5G49410	-1.19992	0.0467171
								AT1G29680	-2.04808	0.0467631
								AT1G79600	-1.13717	0.0467631
								AT1G53790	-1.28667	0.0469948
								AT4G13900	1.48538	0.0469948
								AT4G01330	0.861046	0.047024
								AT4G23880	-1.56806	0.047024
								AT4G30690	1.15002	0.0470417
								AT5G14940	1.66413	0.0470417
								AT5G57655	0.990629	0.0470417
								AT5G64430	-1.33946	0.0470417
								AT2G26230	-1.1761	0.0471819
								AT4G05160	-1.17886	0.0471854
								AT4G13660	-0.940999	0.0472164
								AT5G47240	1.84553	0.0472164
								AT2G03460	-1.7309	0.0472936
								AT5G02480	0.95196	0.0473203
								AT2G36390	0.958011	0.0473998
								AT4G30270	-1.25847	0.0473998
								AT1G05080	-1.8062	0.0474256
								AT1G59865	-1.20717	0.0474352
								AT1G65930	1.04737	0.0474558
								AT5G55150	-1.34555	0.0474558
								AT1G26590	-1.70907	0.0475726
								AT5G41730	-1.44441	0.0475726
								AT5G04040	-0.996115	0.0476098
								AT1G05070	1.14146	0.047714
								AT3G10700	1.15666	0.047714
								AT1G06710	-1.627	0.0478325
								AT3G26125	-4.67703	0.0478451
								AT4G32208	1.82605	0.0478954
								AT5G20150	1.49093	0.0479676
								AT2G39705	1.12827	0.0479731
								AT2G22821	2.55402	0.0480063
								AT1G48405	-1.96329	0.0480072
								AT4G28030	1.3691	0.0480425
								AT5G14510	1.17304	0.0480501
								AT4G12210	-2.27602	0.0481532
								AT5G13100	0.86707	0.0481532
								AT2G15320	1.16599	0.0482182
								AT5G17540	-1.42459	0.0482182
								AT1G48970	-1.21306	0.0482397
								AT1G13390	-0.872019	0.0482537
								AT1G15020	0.967658	0.0482537
								AT1G78080	0.938298	0.0482537
								AT5G09860	1.01608	0.0482537
								AT3G45230	1.06872	0.0482575
								AT3G56990	-1.12845	0.0482575
								AT4G11090	0.979131	0.0482977
								AT1G66620	1.18064	0.0483007
								AT2G42320	1.27382	0.0483007
								AT3G03120	-1.10664	0.0483007
								AT1G80730	1.78423	0.0483384
								AT3G05110	5.87948	0.0483908
								AT1G15870	-1.57184	0.048433
								AT5G19360	-3.40454	0.048433
								AT5G27280	-1.02085	0.048433
								AT1G54690	0.884047	0.0486154
								AT5G46295	-1.9827	0.0486188
								AT1G72230	1.129	0.0486652
								AT3G26010	-1.11759	0.048671
								AT5G23730	2.814	0.048695
								AT5G15630	1.15377	0.0487225
								AT4G08390	0.950805	0.0487353
								AT1G12310	1.1097	0.0488493
								AT1G29290	-1.7314	0.0489109
								AT2G12190	-1.31588	0.0489581
								AT2G31390	1.06602	0.0489725
								AT3G17160	1.39981	0.0489725
								AT3G56060	-3.08962	0.0489725
								AT3G23280	-1.08374	0.0489892
								AT3G11370	-3.21432	0.0490076
								AT5G52010	1.03034	0.0490076
								AT3G10320	-1.22824	0.049117
								AT5G46910	-1.29592	0.049117
								AT1G20823	1.32226	0.0491394
								AT4G26120	-1.06675	0.0491557
								AT5G11140	-5.05708	0.0491557
								AT5G32702	-3.25768	0.0491954
								AT1G79870	1.06342	0.0491988
								AT2G35460	-3.4887	0.0492419
								AT3G61960	-1.25321	0.0492419
								AT1G63110	1.03537	0.0493352
								AT2G04110	2.97875	0.049394
								AT5G16480	1.40665	0.0494768
								AT1G73530	-0.956716	0.0495026
								AT4G19191	-1.42382	0.0495026
								AT1G26650	1.0203	0.049508
								AT3G10740	0.851409	0.0495091
								AT3G10840	1.37688	0.0495091
								AT1G80850	-1.18841	0.0495224
								AT5G57123	-1.07739	0.0495759
								AT2G18720	-1.20073	0.0495937
								AT3G09830	-1.01278	0.0496176
								AT2G34260	-0.827995	0.0496284
								AT4G23820	0.909614	0.0496293
								AT4G31130	1.09623	0.0496293
								AT2G40095	-1.35668	0.0496934
								AT1G51010	1.28572	0.0497107
								AT5G65600	-1.52885	0.0497179
								AT3G01080	-1.48711	0.0497269
								AT5G52470	-0.866095	0.0497868
								AT1G22480	-4.59976	0.0499043
								AT4G28050	1.8732	0.0499043
								AT3G10970	-0.82741	0.0499245
								AT4G35783	-1.93906	0.0499245
								gene_ID	log2FC	pval_adj
								AT1G67090	6.84591	0
								AT1G44575	7.59344	0
								AT4G16370	-6.10604	0
								AT2G43820	-5.68558	0
								AT2G44460	-4.74201	0
								AT1G42970	4.96061	0
[truncated: 1,473 more rows]

## Sheet: TS3. GO enrichment
Supplemental Table S3
(A) RB vs Crt (Light Grown Cells, Treated in the Light)						(c) Light Grown Cells, Light Treatment Control vs Dark Grown Cells, Dark Treatment Control							(D)Light Grown Cells, Light Treatement Control vs Dark Grown Cells, Light Treatment Control					(E ) Genes DEGs in C but not in D
Metascape clusters						Metascape Top 100 clusters							Metascape Top 100 clusters
						*(top 3,000 genes used, filtered by adjusted p-val)
(B) RB vs Crt (Light Grown Cells, Treated in the Light)
String DB enrichment for GO: cellular component						.
#term ID	term description	strength	false discovery rate	matching proteins in your network (labels)		.
GO:0005840	Ribosome	0.74	6.39e-05	RPL28,RPS31,RPS17,RPS28C,RPL12A,RPL12C,RPL39A,rpl16,RPL41A,Q1H563_ARATH,RPS29A,RPL39B,K2N11.6,RPS26C,T22P11.30,RPL35A	.	.
GO:0031224	Intrinsic component of membrane	0.23	0.001	A0A178W5Y7,T4P13.18,A0A1P8B6J2,T7N22.11,F4JEW3_ARATH,F4KCH3_ARATH,RER1A,MPC4,B120,ndhF,psaA,psbJ,psbA,ND4L,Q1H563_ARATH,F12E4,LRK10L-2.8,CYTB5-E,AGP25,ATS3B,Dl4250W,Q8GXZ7_ARATH,ATL2,Q8L9X5_ARATH,Q8LBZ1_ARATH,Q8LG39_ARATH,WIH2,DVL11,XYP1,COPT5,SDH4,T20D1.90,AGP9,EMB1303,F13A11.2,PRA1F2,HVA22E,MJC20.6,MEE60,K21P3.16,VDAC4,K9L2.14,VHA-e1,F28D10_60,F28J15.12,OST4A,ACA13,K21L13.18,MWF20.18,F3E22.11,F…	.	.
GO:0031967	Organelle envelope	0.45	0.001	RPL28,MPC4,RPS31,atpE,RPS17,RPL12A,RPL12C,ndhF,psaA,psbJ,rpl16,ycf3,psbA,ND4L,CYTB5-E,Dl4250W,SDH4,MQD22.17,F13A11.2,VDAC4,F28J15.12,PSAG,TRXM2,RPN12A,OEP7,TOM6	.	.
GO:0044391	Ribosomal subunit	0.76	0.001	RPL28,RPS17,RPS28C,RPL12A,RPL12C,RPL39A,rpl16,RPS29A,RPL39B,RPS26C,RPL35A	.	.
GO:0009536	Plastid	0.33	0.0011	NAGS2,RPL28,APS3,PAD2,IQM4,RPS31,atpE,RPS17,RPS28C,RPL12A,RPL12C,ndhF,psaA,psbJ,rpl16,ycf3,psbA,ND4L,CYTB5-E,ATS3B,NAC102,BAM6,XYP1,COPT5,PLA-I{gamma}1,MQD22.17,EMB1303,F13A11.2,S-RBP11,VDAC4,EMB3143,RP2,PSAG,TRXM2,RPN12A,OEP7,PRIN2	.	.
GO:0005737	Cytoplasm	0.16	0.0015	NAGS2,T7N22.11,F9D16.230,F4JX57_ARATH,F4KCH3_ARATH,RPL28,T11A7.17,APS3,PAD2,RER1A,MPC4,IQM4,RPS31,PUB19,PYL4,atpE,RPS17,RPS28C,RPL12A,RPL12C,RPL39A,ndhF,psaA,psbJ,rpl16,ycf3,psbA,ND4L,Q0WSU0_ARATH,F12E4,ATOZI1,ATPK2,CYTB5-E,RPS29A,ATS3B,Dl4250W,Q8GXZ7_ARATH,NAC102,BAM6,RPL39B,Q8L9X5_ARATH,Q8LEQ7_ARATH,LARP1B,Q8RWS0_ARATH,F21P24.18,XYP1,COPT5,NOP10,DURF2,SDH4,PLA-I{gamma}1,MQD22.17,HSFB4,EMB1303,F…	.	.
GO:0009535	Chloroplast thylakoid membrane	0.67	0.0017	atpE,RPL12A,RPL12C,ndhF,psaA,psbJ,ycf3,psbA,CYTB5-E,F13A11.2,PSAG,TRXM2	.	.
GO:0009534	Chloroplast thylakoid	0.62	0.0018	atpE,RPS17,RPL12A,RPL12C,ndhF,psaA,psbJ,ycf3,psbA,CYTB5-E,F13A11.2,PSAG,TRXM2	.	.
GO:0009579	Thylakoid	0.59	0.0018	atpE,RPS17,RPL12A,RPL12C,ndhF,psaA,psbJ,ycf3,psbA,CYTB5-E,F13A11.2,EMB3143,PSAG,TRXM2	.	.
GO:0032991	Protein-containing complex	0.3	0.0018	T12J5.14,RPL28,PAD2,NRPB8A,atpE,RPS17,RPS28C,RPL12A,RPL12C,RPL39A,psaA,psbJ,rpl16,psbA,F12E4,RPS29A,Dl4250W,Q8GWD7_ARATH,RPL39B,LARP1B,Q8RWS0_ARATH,NOP10,SDH4,MQD22.17,F24K9.17,SKIP2,S-RBP11,EXO70B1,VDAC4,VHA-e1,F28J15.12,RPS26C,PSAG,RPL35A,RPN12A,SMD1B,F27B13.110,TOM6,PRIN2	.	.
GO:1990904	Ribonucleoprotein complex	0.55	0.0018	RPL28,RPS17,RPS28C,RPL12A,RPL12C,RPL39A,rpl16,RPS29A,RPL39B,LARP1B,NOP10,F24K9.17,S-RBP11,RPS26C,RPL35A,SMD1B	.	.
GO:0009526	Plastid envelope	0.48	0.002	RPL28,RPS31,atpE,RPS17,RPL12A,RPL12C,ndhF,psaA,psbJ,rpl16,ycf3,psbA,CYTB5-E,F13A11.2,PSAG,TRXM2,RPN12A,OEP7	.	.
GO:0000313	Organellar ribosome	1.15	0.0022	RPL28,RPS17,RPL12A,RPL12C,rpl16	.	.
GO:0009547	Plastid ribosome	1.74	0.0023	RPS17,RPL12A,RPL12C	.	.
GO:0016020	Membrane	0.17	0.0023	A0A178W5Y7,T4P13.18,A0A1P8B6J2,T7N22.11,F4JEW3_ARATH,F4KCH3_ARATH,RER1A,MPC4,PYL4,B120,atpE,RPL12A,RPL12C,RPL39A,ndhF,psaA,psbJ,ycf3,psbA,ND4L,Q1H563_ARATH,F12E4,LRK10L-2.8,CYTB5-E,RPS29A,AGP25,ATS3B,Dl4250W,Q8GXZ7_ARATH,ATL2,Q8L9X5_ARATH,Q8LBZ1_ARATH,Q8LG39_ARATH,WIH2,DVL11,XYP1,COPT5,SDH4,T20D1.90,MQD22.17,AGP9,EMB1303,F13A11.2,PRA1F2,HVA22E,EXO70B1,MJC20.6,MEE60,K21P3.16,VDAC4,K9L2.14,VHA-e1,F…	.	.
GO:0098796	Membrane protein complex	0.55	0.0025	atpE,psaA,psbJ,psbA,F12E4,Dl4250W,SDH4,MQD22.17,VDAC4,VHA-e1,F28J15.12,PSAG,F27B13.110,TOM6	.	.
GO:0043229	Intracellular organelle	0.12	0.004	T12J5.14,NAGS2,T7N22.11,F4JX57_ARATH,F4KCH3_ARATH,RPL28,T11A7.17,APS3,PAD2,RER1A,MPC4,IQM4,RPS31,CAMBP25,PUB19,PYL4,NRPB8A,atpE,RPS17,RPS28C,RPL12A,RPL12C,RPL39A,ndhF,psaA,psbJ,rpl16,ycf3,RPL41A,psbA,ND4L,Q0WSU0_ARATH,Q1H563_ARATH,F12E4,ATOZI1,ATPK2,CYTB5-E,RPS29A,ATS3B,Dl4250W,Q8GXZ7_ARATH,NAC102,BAM6,RPL39B,Q8L9X5_ARATH,K2N11.6,Q8LEQ7_ARATH,Q8RWS0_ARATH,F21P24.18,ERF105,XYP1,S1FA3,COPT5,NOP10,S…	.	.
GO:0016021	Integral component of membrane	0.2	0.0045	A0A178W5Y7,T4P13.18,A0A1P8B6J2,T7N22.11,F4JEW3_ARATH,F4KCH3_ARATH,RER1A,MPC4,B120,ndhF,psaA,psbJ,psbA,ND4L,Q1H563_ARATH,F12E4,LRK10L-2.8,CYTB5-E,Dl4250W,Q8GXZ7_ARATH,ATL2,Q8L9X5_ARATH,Q8LBZ1_ARATH,Q8LG39_ARATH,WIH2,DVL11,COPT5,SDH4,T20D1.90,EMB1303,F13A11.2,PRA1F2,HVA22E,MJC20.6,MEE60,K21P3.16,VDAC4,K9L2.14,VHA-e1,F28D10_60,F28J15.12,OST4A,ACA13,K21L13.18,MWF20.18,F20B17.9,PSAG,F13G24.160,PRA1B2,…	.	.
GO:0000315	Organellar large ribosomal subunit	1.24	0.0048	RPL28,RPL12A,RPL12C,rpl16	.	.
GO:0015934	Large ribosomal subunit	0.8	0.0061	RPL28,RPL12A,RPL12C,RPL39A,rpl16,RPL39B,RPL35A	.	.
GO:0098798	Mitochondrial protein-containing complex	0.73	0.0063	RPL28,atpE,rpl16,Dl4250W,SDH4,MQD22.17,F28J15.12,TOM6	.	.
GO:0031090	Organelle membrane	0.3	0.0073	RER1A,MPC4,PYL4,atpE,RPL12A,RPL12C,ndhF,psaA,psbJ,ycf3,psbA,ND4L,F12E4,CYTB5-E,Dl4250W,SDH4,MQD22.17,F13A11.2,PRA1F2,VDAC4,F28J15.12,OST4A,PSAG,F13G24.160,TRXM2,PRA1B2,CYP94B3,F24P17.3,OEP7,F27B13.110,TOM6	.	.
GO:0009507	Chloroplast	0.31	0.0079	NAGS2,RPL28,APS3,IQM4,RPS31,atpE,RPS17,RPL12A,RPL12C,ndhF,psaA,psbJ,rpl16,ycf3,psbA,CYTB5-E,NAC102,BAM6,PLA-I{gamma}1,EMB1303,F13A11.2,S-RBP11,EMB3143,RP2,PSAG,TRXM2,RPN12A,OEP7,PRIN2	.	.
GO:0043232	Intracellular non-membrane-bounded organelle	0.34	0.0079	RPL28,RPS31,NRPB8A,RPS17,RPS28C,RPL12A,RPL12C,RPL39A,rpl16,RPL41A,Q1H563_ARATH,RPS29A,RPL39B,K2N11.6,Q8RWS0_ARATH,NOP10,F24K9.17,ABIL4,RPS26C,T22P11.30,SP1L3,RPL35A,SPR1,SMD1B,PRIN2	.	.
GO:0031984	Organelle subcompartment	0.37	0.0084	atpE,RPS17,RPL12A,RPL12C,ndhF,psaA,psbJ,ycf3,psbA,F12E4,CYTB5-E,F13A11.2,OST4A,PSAG,F13G24.160,TRXM2,PRA1B2,CYP94B3,T5J17.10,F24P17.3,F27B13.110	.	.
GO:0042170	Plastid membrane	0.5	0.0098	atpE,RPL12A,RPL12C,ndhF,psaA,psbJ,ycf3,psbA,CYTB5-E,F13A11.2,PSAG,TRXM2,OEP7	.	.
GO:0031225	Anchored component of membrane	0.61	0.0128	AGP25,ATS3B,XYP1,AGP9,K21P3.16,F3E22.11,AGP27,NHL1,AtENODL19	.	.
GO:0110165	Cellular anatomical entity	0.06	0.0204	A0A178W5Y7,T4P13.18,A0A1P8B6J2,T12J5.14,NAGS2,T7N22.11,F4JEW3_ARATH,F9D16.230,F4JX57_ARATH,F4KCH3_ARATH,RPL28,T11A7.17,APS3,PAD2,RER1A,MPC4,IQM4,RPS31,CAMBP25,PUB19,PYL4,NRPB8A,B120,atpE,RPS17,RPS28C,RPL12A,RPL12C,RPL39A,ndhF,psaA,psbJ,rpl16,ycf3,RPL41A,LCR25,psbA,ND4L,Q0WSU0_ARATH,Q1H563_ARATH,CLE12,F12E4,ATOZI1,ATPK2,LRK10L-2.8,CYTB5-E,RPS29A,AGP25,ATS3B,Dl4250W,Q8GXZ7_ARATH,NAC102,BAM6,RPL39B,…	.	.
GO:0000311	Plastid large ribosomal subunit	1.74	0.0277	RPL12A,RPL12C	.	.
GO:0005622	Intracellular anatomical structure	0.09	0.036	T12J5.14,NAGS2,T7N22.11,F9D16.230,F4JX57_ARATH,F4KCH3_ARATH,RPL28,T11A7.17,APS3,PAD2,RER1A,MPC4,IQM4,RPS31,CAMBP25,PUB19,PYL4,NRPB8A,atpE,RPS17,RPS28C,RPL12A,RPL12C,RPL39A,ndhF,psaA,psbJ,rpl16,ycf3,RPL41A,psbA,ND4L,Q0WSU0_ARATH,Q1H563_ARATH,F12E4,ATOZI1,ATPK2,CYTB5-E,RPS29A,ATS3B,Dl4250W,Q8GXZ7_ARATH,NAC102,BAM6,RPL39B,Q8L9X5_ARATH,K2N11.6,Q8LEQ7_ARATH,LARP1B,Q8RWS0_ARATH,F21P24.18,ERF105,XYP1,S1…	.	.
GO:0031966	Mitochondrial membrane	0.54	0.0388	MPC4,atpE,ND4L,Dl4250W,SDH4,MQD22.17,VDAC4,F28J15.12,TOM6	.	.
GO:0000275	Mitochondrial proton-transporting ATP synthase complex, catalytic sector F(1)	1.56	0.0485	atpE,MQD22.17	.	.
					.
					.

## Sheet: TS4. GRN
Supplemental Table S4
(A ) Cluster 1	Gene Name	Ensembl ID	Node Type	log2FC	pval_adj	Degree of connectivity		(B) Cluster 2	Gene Name	Ensembl ID	Node Type	Log2FC	pval_adj	Degree of connectivity		(C) Cluster 1 Enrichment				LogP	Log(q-value)	Genes	Symbols
	RPS28C	AT5G64140	query	-1.76815	0.0277018	57			SZF1	AT3G55980	query	1.35069	0.0290873	42		GroupID	Category	Term	Description	-8.06142	-4.34693	842016,844749,844758,844768,844770,844775,844802	PSAG,psbJ,atpE,psaA,psaB,psbD,psbA
	AT1G05205	AT1G05205	result			53			PUMP4	AT4G24570	result			41		1_Summary	KEGG Pathway	ath00195	Photosynthesis - Arabidopsis thaliana (thale cress)	-8.06142	-4.34693	842016,844749,844758,844768,844770,844775,844802	PSAG,psbJ,atpE,psaA,psaB,psbD,psbA
	AT2G22425	AT2G22425	result			53			AT4G29780	AT4G29780	result			39		1_Member	KEGG Pathway	ath00195	Photosynthesis - Arabidopsis thaliana (thale cress)	-7.3914	-3.97794	820107,820350,822403,822405,823515,824556,824801,829329,836535,844324,844722	AT3G09500,AT3G02190,RPL12-A,RPL12-C,AT3G43980,AT3G53890,AT3G56340,AT4G31985,RPS28,RPS17,rpl16
	AT2G02510	AT2G02510	result			52			ERF105	AT5G51190	query	1.16183	0.035413	38		2_Summary	KEGG Pathway	ath03010	Ribosome - Arabidopsis thaliana (thale cress)	-7.3914	-3.97794	820107,820350,822403,822405,823515,824556,824801,829329,836535,844324,844722	AT3G09500,AT3G02190,RPL12-A,RPL12-C,AT3G43980,AT3G53890,AT3G56340,AT4G31985,RPS28,RPS17,rpl16
	AT5G16060	AT5G16060	result			52			RDUF2	AT5G59550	query	1.3238	0.0112126	38		2_Member	KEGG Pathway	ath03010	Ribosome - Arabidopsis thaliana (thale cress)	-6.89184	-3.65447	819261,820406,828778,834749,835622,844705,844741,844758	SDH4,AT3G12260,AT4G26710,AT5G47030,AT5G55290,ndhF,ndhE,atpE
	AT4G29735	AT4G29735	result			51			ERF104	AT5G61600	query	2.38312	3.63392e-05	37		3_Summary	KEGG Pathway	ath00190	Oxidative phosphorylation - Arabidopsis thaliana (thale cress)	-6.89184	-3.65447	819261,820406,828778,834749,835622,844705,844741,844758	SDH4,AT3G12260,AT4G26710,AT5G47030,AT5G55290,ndhF,ndhE,atpE
	AT4G35980	AT4G35980	result			50			ATL2	AT3G16720	query	1.50858	0.000435958	36		3_Member	KEGG Pathway	ath00190	Oxidative phosphorylation - Arabidopsis thaliana (thale cress)	-2.63422	0	814780,819261,842016	AT2G02510,SDH4,PSAG
	RPS21B	AT3G53890	result			49			CZF1	AT2G40140	query	1.48625	0.0152598	36		4_Summary	GO Biological Processes	GO:0022900	electron transport chain	-2.63422	0	814780,819261,842016	AT2G02510,SDH4,PSAG
	AT4G26710	AT4G26710	result			48			AT3G02840	AT3G02840	result			36		4_Member	GO Biological Processes	GO:0022900	electron transport chain
	AT3G12260	AT3G12260	query	-1.27133	0.024629	47			RDUF1	AT3G46620	query	1.40332	0.0183742	35
	RPL39B	AT3G02190	query	-1.86302	0.0207038	47			ZAT10	AT1G27730	result			34		(D) Cluster 2 Enrichment				LogP	Log(q-value)	Genes	Symbols
	TOM7-1	AT5G41685	result			47			CAMBP25	AT2G41010	query	-1.29977	0.0256864	31		GroupID	Category	Term	Description	-17.1136	-13.8004	817159,818605,818701,820019,824764,828559,828879,829100,831854,836499,839666,842428,842923,843325,830977,831765,837817	AT2G26190,CZF1,CAMBP25,S6K2,SZF1,DIC2,AT4G27657,AT4G29780,AT5G03380,NAC102,STZ,FBS1,AT1G66090,AT1G69890,AT5G11090,SR1,DDF1
	AT4G39300	AT4G39300	query	-1.92946	0.00578212	47			AT5G25930	AT5G25930	query	1.3632	0.0112126	30		1_Summary	GO Biological Processes	GO:0071456	cellular response to hypoxia	-17.1136	-13.8004	817159,818605,818701,820019,824764,828559,828879,829100,831854,836499,839666,842428,842923,843325	AT2G26190,CZF1,CAMBP25,S6K2,SZF1,DIC2,AT4G27657,AT4G29780,AT5G03380,NAC102,STZ,FBS1,AT1G66090,AT1G69890
	AT4G30010	AT4G30010	result			47			AT1G61340	AT1G61340	query	1.21616	0.0423773	27		1_Member	GO Biological Processes	GO:0071456	cellular response to hypoxia	-17.0629	-13.8004	817159,818605,818701,820019,824764,828559,828879,829100,831854,836499,839666,842428,842923,843325	AT2G26190,CZF1,CAMBP25,S6K2,SZF1,DIC2,AT4G27657,AT4G29780,AT5G03380,NAC102,STZ,FBS1,AT1G66090,AT1G69890
	AT1G72020	AT1G72020	result			47			ANAC102	AT5G63790	query	1.58756	0.00786555	27		1_Member	GO Biological Processes	GO:0036294	cellular response to decreased oxygen levels	-17.0378	-13.8004	817159,818605,818701,820019,824764,828559,828879,829100,831854,836499,839666,842428,842923,843325	AT2G26190,CZF1,CAMBP25,S6K2,SZF1,DIC2,AT4G27657,AT4G29780,AT5G03380,NAC102,STZ,FBS1,AT1G66090,AT1G69890
	AT4G16450	AT4G16450	query	-2.0573	0.0112126	46			AT1G66090	AT1G66090	query	1.29615	0.0307894	25		1_Member	GO Biological Processes	GO:0071453	cellular response to oxygen levels	-16.4935	-13.3811	817159,818605,818701,820019,824764,828559,828879,829100,830977,831854,836499,839666,842428,842923,843325	AT2G26190,CZF1,CAMBP25,S6K2,SZF1,DIC2,AT4G27657,AT4G29780,AT5G11090,AT5G03380,NAC102,STZ,FBS1,AT1G66090,AT1G69890
	AT5G55290	AT5G55290	query	-1.94746	0.00756373	46			HIPP06	AT5G03380	query	1.15614	0.0383765	24		1_Member	GO Biological Processes	GO:0001666	response to hypoxia	-16.3085	-13.3358	817159,818605,818701,820019,824764,828559,828879,829100,830977,831854,836499,839666,842428,842923,843325	AT2G26190,CZF1,CAMBP25,S6K2,SZF1,DIC2,AT4G27657,AT4G29780,AT5G11090,AT5G03380,NAC102,STZ,FBS1,AT1G66090,AT1G69890
	S1FA2	AT2G37120	result			45			PUB19	AT1G60190	query	1.78199	0.0455998	24		1_Member	GO Biological Processes	GO:0036293	response to decreased oxygen levels	-16.2721	-13.3358	817159,818605,818701,820019,824764,828559,828879,829100,830977,831854,836499,839666,842428,842923,843325	AT2G26190,CZF1,CAMBP25,S6K2,SZF1,DIC2,AT4G27657,AT4G29780,AT5G11090,AT5G03380,NAC102,STZ,FBS1,AT1G66090,AT1G69890
	AT2G20820	AT2G20820	result			44			IQM4	AT2G26190	query	1.73102	0.00265849	24		1_Member	GO Biological Processes	GO:0070482	response to oxygen levels	-8.52621	-5.65681	817159,818605,818701,820019,824764,828879,829100,830977,831765,837817,839666,842428	AT2G26190,CZF1,CAMBP25,S6K2,SZF1,AT4G27657,AT4G29780,AT5G11090,SR1,DDF1,STZ,FBS1
	TOM6	AT1G49410	query	-1.61538	0.0275339	43			DREB1F	AT1G12610	query	2.36426	0.0438658	23		1_Member	GO Biological Processes	GO:0009651	response to salt stress	-3.71941	-1.00491	818605,820019,828879,829100,831765,837817,839666	CZF1,S6K2,AT4G27657,AT4G29780,SR1,DDF1,STZ
	AT4G10810	AT4G10810	query	-2.07864	0.0101561	43			EXO70B1	AT5G58430	query	1.50503	0.0193736	22		1_Member	GO Biological Processes	GO:0009409	response to cold	-4.37847	-1.56706	824808,832662,839666,842428,843325	AT3G56410,AT5G25930,STZ,FBS1,AT1G69890
	RPL35A	AT3G09500	query	-1.61038	0.0232666	42			ATPK2	AT3G08720	query	1.22085	0.048633	22		2_Summary	GO Biological Processes	GO:1901698	response to nitrogen compound	-4.37847	-1.56706	824808,832662,839666,842428,843325	AT3G56410,AT5G25930,STZ,FBS1,AT1G69890
	AT3G11500	AT3G11500	query	-1.67864	0.0348092	42			B120	AT4G21390	query	1.73425	0.0136069	21		2_Member	GO Biological Processes	GO:1901698	response to nitrogen compound	-2.70143	-0.0661091	824808,839666,842428	AT3G56410,STZ,FBS1
	S1FA3	AT3G09735	query	-1.83681	0.0455998	40			AT4G27657	AT4G27657	query	-3.02165	0.0256864	20		2_Member	GO Biological Processes	GO:0010243	response to organonitrogen compound	-4.29969	-1.53944	818772,821225,828879,829100,831765,831854,832662,839666	AT2G41730,AT3G02840,AT4G27657,AT4G29780,SR1,AT5G03380,AT5G25930,STZ
	AT4G14615	AT4G14615	query	-1.49254	0.00757957	40			ACA13	AT3G22910	query	1.43599	0.0085359	19		3_Summary	GO Biological Processes	GO:0006979	response to oxidative stress	-4.29969	-1.53944	818772,821225,828879,829100,831765,831854,832662,839666	AT2G41730,AT3G02840,AT4G27657,AT4G29780,SR1,AT5G03380,AT5G25930,STZ
	AT4G02840	AT4G02840	query	-1.67303	0.0256864	40			CYP94B3	AT3G48520	query	2.38992	0.0275339	17		3_Member	GO Biological Processes	GO:0006979	response to oxidative stress	-3.15381	-0.48071	820019,830977,831765,835193,837817	S6K2,AT5G11090,SR1,AT5G51190,DDF1
	AT2G34585	AT2G34585	query	-1.9044	0.030299	40			AT2G41730	AT2G41730	query	-2.14915	0.0240472	15		4_Summary	GO Biological Processes	GO:0009408	response to heat	-3.15381	-0.48071	820019,830977,831765,835193,837817	S6K2,AT5G11090,SR1,AT5G51190,DDF1
	AT5G07960	AT5G07960	query	-1.86804	0.0207038	40			AT5G11090	AT5G11090	query	-1.38293	0.0469126	14		4_Member	GO Biological Processes	GO:0009408	response to heat	-2.62873	-0.0281728	818701,829100,837817	CAMBP25,AT4G29780,DDF1
	OEP7	AT3G52420	query	-1.67447	0.0275339	39			AT1G69890	AT1G69890	query	2.08345	0.0263262	14		5_Summary	GO Biological Processes	GO:0010565	regulation of cellular ketone metabolic process	-2.62873	-0.0281728	818701,829100,837817	CAMBP25,AT4G29780,DDF1
	AT5G03345	AT5G03345	query	-1.77358	0.0235404	39			AT1G30370	AT1G30370	query	2.44451	7.6425e-07	12		5_Member	GO Biological Processes	GO:0010565	regulation of cellular ketone metabolic process	-2.20115	0	818701,829100,837817	CAMBP25,AT4G29780,DDF1
	ATOZI1	AT4G00860	query	-1.6735	0.0235404	39			CIPK14	AT5G01820	query	1.46833	0.0235404	9		5_Member	GO Biological Processes	GO:0062012	regulation of small molecule metabolic process	-2.26116	0	820924,823815,836074,836860,842314	ATL2,RDUF1,RDUF2,SKIP2,PUB19
	RPS26C	AT3G56340	query	-1.73972	0.0207038	39			APS3	AT4G14680	query	1.506	0.00276232	8		6_Summary	GO Biological Processes	GO:0016567	protein ubiquitination	-2.26116	0	820924,823815,836074,836860,842314	ATL2,RDUF1,RDUF2,SKIP2,PUB19
	MPC4	AT4G22310	query	-1.43741	0.00510425	38			SKIP2	AT5G67250	query	1.18604	0.024629	8		6_Member	GO Biological Processes	GO:0016567	protein ubiquitination	-2.18805	0	820924,823815,836074,836860,842314	ATL2,RDUF1,RDUF2,SKIP2,PUB19
	CYTB5-E	AT5G53560	query	-1.70204	0.0183742	38			AT3G56410	AT3G56410	query	2.49005	0.0341184	8		6_Member	GO Biological Processes	GO:0032446	protein modification by small protein conjugation	-2.10752	0	820924,823815,836074,836860,842314	ATL2,RDUF1,RDUF2,SKIP2,PUB19
	AT1G42960	AT1G42960	query	-1.79024	0.0085359	36			AT4G35110	AT4G35110	query	1.61455	0.00730072	8		6_Member	GO Biological Processes	GO:0070647	protein modification by small protein conjugation or removal	-2.05707	0	820924,823815,836074,836860,842314	ATL2,RDUF1,RDUF2,SKIP2,PUB19
	RPS31	AT2G38140	query	-2.2648	0.00193148	35			AT5G12880	AT5G12880	query	-2.18419	0.00430587	8		6_Member	GO Biological Processes	GO:0043687	post-translational protein modification	-2.20115	0	829663,831128,835956	AT4G35110,AT5G12880,EXO70B1
	COPT5	AT5G20650	query	-1.802	0.00124639	35			AT4G39840	AT4G39840	query	-1.99471	0.0469126	8		7_Summary	GO Biological Processes	GO:0006955	immune response	-2.20115	0	829663,831128,835956	AT4G35110,AT5G12880,EXO70B1
	AT3G01130	AT3G01130	query	-2.22412	0.0204879	35			AT5G47740	AT5G47740	query	2.46162	0.0215035	7		7_Member	GO Biological Processes	GO:0006955	immune response	-2.20115	0	830779,831765,835956	ATAF2,SR1,EXO70B1
	PAD2	AT5G66140	query	-1.76317	0.047356	34			AT5G44350	AT5G44350	query	1.5643	0.0260516	6		8_Summary	GO Biological Processes	GO:0009743	response to carbohydrate	-2.20115	0	830779,831765,835956	ATAF2,SR1,EXO70B1
	AT1G55160	AT1G55160	query	-1.64074	0.0307148	34			NAC081	AT5G08790	query	1.15484	0.0348035	1		8_Member	GO Biological Processes	GO:0009743	response to carbohydrate	-2.16668	0	829100,830779,832662,842428,830977,834461	AT4G29780,ATAF2,AT5G25930,FBS1,AT5G11090,AT5G44350
	NOP10	AT2G20490	query	-2.22157	0.0106954	34										9_Summary	GO Biological Processes	GO:0009751	response to salicylic acid	-2.16668	0	829100,830779,832662,842428	AT4G29780,ATAF2,AT5G25930,FBS1
	SP1L3	AT3G02180	query	-1.55029	0.0112126	33										9_Member	GO Biological Processes	GO:0009751	response to salicylic acid	-2.06755	0	829100,830779,830977,834461,842428	AT4G29780,ATAF2,AT5G11090,AT5G44350,FBS1
	AT4G29870	AT4G29870	query	-1.41238	0.0240472	33										9_Member	GO Biological Processes	GO:0009753	response to jasmonic acid
	AT1G28395	AT1G28395	query	-1.7344	0.0145598	33
	AT5G45590	AT5G45590	query	-1.84033	0.00833404	32
	SPR1	AT2G03680	query	-1.56482	0.0423773	31
	MEE60	AT5G05950	query	-1.42669	0.0106954	29
	SDH4	AT2G46505	query	-1.47111	0.00928344	29
	RPN12A	AT1G64520	query	-1.33436	0.0472901	29
	AT5G47030	AT5G47030	query	-1.47867	0.0152598	28
	AT5G19570	AT5G19570	query	-1.73802	0.0194484	26
	VDAC4	AT5G57490	query	-1.03823	0.0495509	26
	AT5G51960	AT5G51960	query	-1.32962	0.0418396	24
	AGP9	AT2G14890	query	-2.05318	0.0112126	24
	AT1G79660	AT1G79660	query	-1.31543	0.0342422	24
	AT5G22875	AT5G22875	query	-2.3288	0.000328023	24
	AT5G43460	AT5G43460	query	-1.4847	0.041311	23
	RPS17	AT1G79850	query	-1.48912	0.0207038	23
	RER1A	AT4G39220	query	-1.46467	0.0112126	21
	AT5G47455	AT5G47455	query	-1.84285	0.0122317	20
	AT3G11770	AT3G11770	query	-1.75923	0.030299	20
	ATCG00790	ATCG00790	query	-2.74398	0.00928344	19
	AT4G17310	AT4G17310	query	-1.76659	0.0370683	18
	ATHM2	AT4G03520	query	-1.29101	0.0455998	18
	NDHE	ATCG01070	result			17
	PSBD	ATCG00270	result			16
	ATS3B	AT5G62200	query	-1.22306	0.0254565	16
	AT4G23760	AT4G23760	query	-1.62728	0.0277018	16
	PSAB	ATCG00340	result			15
	AT5G41960	AT5G41960	query	-1.49776	0.0330632	14
	ATPE	ATCG00470	query	-3.03597	0.0322078	14
	ENODL19	AT4G12880	query	-1.36626	0.00969719	14
	S-RBP11	AT5G06210	query	-1.63865	0.0320589	13
	NDHF	ATCG01010	query	-2.10777	0.0469126	13
	PSAA	ATCG00350	query	-1.82978	0.0348059	13
	RPL39A	AT4G31985	query	-1.96066	0.0262042	12
	AT3G43980	AT3G43980	query	-1.711	0.0260516	12
	PSBA	ATCG00020	query	-2.43014	0.0197083	12
	AT1G49700	AT1G49700	query	-2.90302	0.0105921	11
	PSBJ	ATCG00550	query	-2.82907	0.0447686	11
	AT5G66100	AT5G66100	query	-1.28105	0.0469126	11
	PRIN2	AT1G10522	query	-2.43611	0.0254565	11
	PSAG	AT1G55670	query	-1.58571	0.000329273	10
	emb1303	AT1G56200	query	-1.26087	0.00801927	10
	RTFL8	AT2G39705	query	-1.21658	0.0426276	9
	AT5G58250	AT5G58250	query	-1.37412	0.0348035	9
	AT5G24570	AT5G24570	query	-4.01077	0.00276232	9
	NRPB8A	AT1G54250	query	-1.49507	0.0348059	8
	AT5G02440	AT5G02440	query	-2.22851	0.0100451	8
	AT5G64080	AT5G64080	query	-1.35609	0.0277018	5
	NAD4L	ATMG00650	query	-2.63923	0.00792381	4
	RPL12A	AT3G27830	query	-1.82828	0.0074152	3
	YCF3	ATCG00360	query	-2.45293	0.0136069	3
	RPL12C	AT3G27850	query	-1.51732	0.0183742	3
	AT1G52825	AT1G52825	query	-2.1099	0.00540264	1
	AT4G21192	AT4G21192	query	-1.87152	0.0256864	1

## Sheet: TS5. Gene list comparisons 
Supplemental Table S5.
	Overlap between list of 187 genes transcriptionally responsive to RB in this study, and previously characterized transcriptional response to PCD inducing conditions in Arabidopsis cells (Burke et al 2023) and methyl viologen (MV) treatment of Arabidopsis seedlings (Luo et al. 2024).
Treatment	Reference	Number of DEGs	Overlap with RB gene list	hypergeometric p-value	FDR corrected p-value
PCD (SA, cell suspension)	Burke et al. (2023)	1978	18	0.033799	0.0450653
PCD (Heat, cell suspension)		5888	59	4.39779e-06	1.75912e-05
PCD (Critical Dilution, cell suspension)		1070	10	0.0864781	0.0864781
Oxidative stress (MV, seedlings )	Luo et al (2024)	8993	75	0.000109021	0.000218042
	Lists of overlapping genes.
RB responsive and:	SA responsive	Heat responsive	Critical Dilution Responsive	MV responsive
	AT2G41730	AT2G38310	AT5G65660	AT3G08720
	AT2G15490	AT3G11660	AT4G39220	AT3G55980
	AT1G53542	AT2G23120	AT2G41010	AT5G25930
	AT5G08790	AT2G41730	AT5G25930	AT1G66090
	AT5G51960	AT5G11090	AT5G40970	AT1G69890
	AT2G38310	AT4G35110	AT5G64080	AT2G41730
	AT5G63790	AT5G01820	AT1G53542	AT4G21390
	AT1G66090	AT1G61340	AT4G39300	AT5G08790
	AT3G02190	AT2G40140	AT5G43460	AT2G26190
	ATMG00650	ATCG00020	AT2G39020	AT2G36770
	AT4G14680	AT5G18690		AT5G59550
	ATMG00060	AT5G12880		AT2G40140
	AT5G51190	ATCG00470		AT5G03380
	AT5G11090	ATCG00350		AT5G63790
	AT5G18690	AT4G29305		AT5G58430
	AT5G58430	AT1G56200		AT4G35110
	AT1G16916	AT3G16720		AT3G16720
	AT1G79660	AT1G06800	32647	AT2G15490
		AT3G22910		AT3G46620
	196	AT1G28400	0	AT1G61340
		AT3G27830		AT2G14890
		ATCG00790		AT3G22910
		AT3G14595		AT5G53560
		AT5G66985		AT4G37670
		ATCG01010		AT5G61600
		AT3G06750		AT1G28400
		AT3G06360		AT5G67250
		AT3G11500		AT3G44860
		AT5G65170		AT2G41420
		AT3G11770		AT4G14680
		AT2G40380		AT3G60120
		AT5G64080		AT4G12880
		AT3G46620		AT2G41010
		Novel00013		AT5G43460
		AT4G14548		AT1G30370
		ATCG00550		AT2G01340
		AT4G28180		AT5G18690
		AT2G01340		AT5G65170
		AT2G33450		AT3G09735
		AT2G20490		AT5G58250
		AT4G10810		AT5G65660
		AT5G25930		AT5G57490
		AT5G47740		AT5G12880
		AT5G42030		AT1G64520
		AT1G66090		AT1G06800
		AT5G66100		AT5G64080
		AT5G59550		AT4G39220
		AT5G19570		AT4G02970
		AT5G43460		AT5G54145
		AT5G07960		AT4G27657
		AT4G02970		AT3G27850
		AT5G64140		AT3G11660
		AT5G50720		AT5G42030
		AT5G05950		AT3G02190
		AT4G12880		AT3G02180
		AT1G56045		AT1G10522
		AT5G57490		AT3G11770
		AT5G46013		AT3G27830
		AT1G68795		AT3G06750
				AT5G08760
				AT4G00860
				AT5G01820
				AT4G14548
				AT5G06210
				AT5G51960
				AT4G25225
				AT5G47740
				AT5G66100
				AT2G23120
				AT4G10810
				AT5G49280
				AT1G42960
				AT4G16450
				AT4G03520
				AT5G20650

## Sheet: TS6. ANAC102 regulated RB DEGs 
Supplemental Table S6
	RB upregulated	predicted target of NAC102 (iGRN) (De Clerqu et al 2021)	NAC102 ChIP-Seq (Song et al., 2016 and Luo et al., 2024)	MV regulated (Luo et al 2024)	NAC102 KO vs Col, control (Luo et al 2024)	NAC102 OE vs Col, MV (Luo et al 2024)
AT4G21390	x	x	x	x		x
AT5G08790	x	x	x	x
AT3G60120	x	x	x	x
AT3G44860	x	x		x		x
AT1G30370	x	x		x
AT2G15490	x	x	x	x
AT3G44870	x	x
AT5G25930	x	x	x	x		x
AT1G66090	x	x		x	x
AT2G40140	x		x	x	x	x
AT3G48520	x		x
AT4G35110	x		x	x		x
AT3G22910	x		x	x
AT5G61600	x		x	x	x
AT5G47740	x		x	x
AT5G59550	x		x	x	x	x
AT5G03380	x		x	x		x
AT3G08720	x		x	x	x	x
AT2G26190	x		x	x	x	x
AT3G46620	x		x	x	x
AT1G60190	x		x
AT5G01820	x		x	x
AT3G16720	x		x	x		x
AT2G36770	x		x	x		x
